# Supplementary material for: Crystal structure of 7-iodo-4-oxo-4H-chromene-3-carbaldehyde
Source: Acta Crystallogr E Crystallogr Commun. 2016 Nov 4;72(Pt 12):1724–7. doi: 10.1107/S2056989016016972 (PMC5137594; doi:10.1107/S2056989016016972)
Supplement: Supplementary file 1 [file e-72-01724-sup1.cif]

##############################################################################
#                                                                            #
# This CIF contains the data in a paper accepted for publication in          #
# Acta Crystallographica Section E. It conforms to the requirements of       #
# Notes for Authors for Acta Crystallographica Section E, and has been       #
# peer reviewed under the auspices of the IUCr Commission on Journals.       #
#                                                                            #
# Full details of the Crystallographic Information File format               #
# are given in the paper "The Crystallographic Information File (CIF):       #
# a New Standard Archive File for Crystallography" by S. R. Hall, F. H.      #
# Allen and I. D. Brown [Acta Cryst. (1991), A47, 655-685].                  #
#                                                                            #
# The current version of the core CIF dictionary is obtainable from          #
# ftp://ftp.iucr.org/pub/cif_core.dic.                                       #
#                                                                            #
# Software is freely available for graphical display of the structure(s)     #
# in this CIF. For information consult the CIF software page                 #
# http://www.iucr.org/resources/cif/software.                                #
#                                                                            #
# This file may be used for bona fide research purposes within the           #
# scientific community so long as proper attribution is given to the journal # 
# article from which it was obtained.                                        #
#                                                                            #
##############################################################################
data_global
_audit_creation_method     'by CrystalStructure 4.1.1'
_journal_date_recd_electronic     2016-10-20
_journal_date_accepted     2016-10-24
_journal_name_full     'Acta Crystallographica, Section E'
_journal_year     2016
_journal_volume     72
_journal_issue     12
_journal_page_first     1724
_journal_page_last     1727
_journal_paper_category     GO
_journal_paper_doi     10.1107/S2056989016016972
_journal_coeditor_code     ZL2682
_publ_contact_author_name     'Yoshinobu Ishikawa'
_publ_contact_author_address
;
School of Pharmaceutical Sciences
University of Shizuoka
52-1 Yada, Suruga-ku Shizuoka 422-8526, Japan
;
_publ_contact_author_email     'ishi206@u-shizuoka-ken.ac.jp'
_publ_contact_author_fax     '+81-54-264-5645'
_publ_contact_author_phone     '+81-54-264-5645'
_publ_section_title
;
Crystal structure of 7-iodo-4-oxo-4<i>H</i>-chromene-3-carbaldehyde
;
_publ_section_title_footnote     .
loop_
    _publ_author_name
    _publ_author_footnote
    _publ_author_address
    'Ishikawa, Yoshinobu' .
;
School of Pharmaceutical Sciences
University of Shizuoka
52-1 Yada, Suruga-ku Shizuoka 422-8526, Japan
;
_publ_section_synopsis
;
In the crystal of 7-iodo-4-oxo-4<i>H</i>-chromene-3-carbaldehyde, molecules are
linked through stacking interactions and C---H...O hydrogen bonds. Halogen
bonds between the formyl O and I atoms are also formed.
;
data_I
_database_code_depnum_ccdc_archive 'CCDC 1511202'
_chemical_name_systematic
;
7-Iodo-4-oxo-4<i>H</i>-chromene-3-carbaldehyde
;
_chemical_formula_moiety     'C10 H5 I O3'
_chemical_formula_sum     'C10 H5 I O3'
_chemical_formula_iupac     'C10 H5 I O3'
_chemical_formula_weight     300.05
_chemical_melting_point     ?
_space_group_crystal_system     monoclinic
_space_group_name_H-M_alt     'P 21/n'
_space_group_name_Hall     '-P 2yn'
loop_
    _space_group_symop_id
    _space_group_symop_operation_xyz
    1 '+X,+Y,+Z'
    2 '1/2-X,1/2+Y,1/2-Z'
    3 '-X,-Y,-Z'
    4 '-1/2+X,-1/2-Y,-1/2+Z'
_cell_length_a     9.572(4)
_cell_length_b     7.533(4)
_cell_length_c     13.095(9)
_cell_angle_alpha     90.0000
_cell_angle_beta     103.06(4)
_cell_angle_gamma     90.0000
_cell_volume     919.8(9)
_cell_formula_units_Z     4
_cell_measurement_reflns_used     25
_cell_measurement_theta_min     15.12
_cell_measurement_theta_max     17.11
_cell_measurement_temperature     100
_exptl_crystal_description     prismatic
_exptl_crystal_colour     yellow
_exptl_crystal_size_max     0.250
_exptl_crystal_size_mid     0.180
_exptl_crystal_size_min     0.150
_exptl_crystal_density_diffrn     2.167
_exptl_crystal_density_meas     ?
_exptl_crystal_density_method     'not measured'
_exptl_crystal_F_000     568.00
_exptl_absorpt_coefficient_mu     3.457
_exptl_absorpt_correction_type     psi-scan
_exptl_absorpt_process_details
;
(North <i>et al.</i>,  1968)
;
_exptl_absorpt_correction_T_min     0.528
_exptl_absorpt_correction_T_max     0.595
_diffrn_ambient_temperature     100
_diffrn_radiation_type     'Mo K\a'
_diffrn_radiation_wavelength     0.71069
_diffrn_measurement_device_type     'Rigaku AFC7R'
_diffrn_measurement_method     \w-2\q
_diffrn_reflns_number     2538
_diffrn_reflns_av_R_equivalents     0.0167
_diffrn_reflns_theta_min     2.983
_diffrn_reflns_theta_max     27.495
_diffrn_reflns_theta_full     25.240
_diffrn_measured_fraction_theta_max     1.000
_diffrn_measured_fraction_theta_full     0.999
_diffrn_reflns_limit_h_min     -12
_diffrn_reflns_limit_h_max     12
_diffrn_reflns_limit_k_min     -9
_diffrn_reflns_limit_k_max     0
_diffrn_reflns_limit_l_min     -9
_diffrn_reflns_limit_l_max     17
_diffrn_standards_number     3
_diffrn_standards_interval_count     150
_diffrn_standards_decay_%     -0.317
_refine_special_details
;
Refinement was performed using all reflections. The weighted <i>R</i>-factor
(<i>wR</i>) and goodness of fit (<i>S</i>) are based on <i>F</i>^2^.
<i>R</i>-factor (gt) are based on <i>F</i>. The threshold expression of
<i>F</i>^2^ > 2.0 <i>\s</i>(<i>F</i>^2^) is used only for calculating
<i>R</i>-factor (gt).
;
_reflns_number_total     2119
_reflns_number_gt     1916
_reflns_threshold_expression     F^2^>2.0\s(F^2^)
_refine_ls_structure_factor_coef     Fsqd
_refine_ls_R_factor_all     0.0270
_refine_ls_R_factor_gt     0.0208
_refine_ls_wR_factor_gt     0.0503
_refine_ls_wR_factor_ref     0.0530
_refine_ls_goodness_of_fit_ref     1.062
_refine_ls_number_reflns     2119
_refine_ls_number_parameters     128
_refine_ls_number_restraints     0
_refine_ls_hydrogen_treatment     constr
_refine_ls_weighting_scheme     calc
_refine_ls_weighting_details
            'w = 1/[\s^2^(Fo^2^)+(0.0244P)^2^+1.8229P] where P=(Fo^2^+2Fc^2^)/3'
_atom_sites_solution_hydrogens     geom
_atom_sites_solution_primary     direct
_atom_sites_solution_secondary     difmap
_refine_ls_shift/su_max     0.001
_refine_diff_density_max     0.56
_refine_diff_density_min     -0.60
_refine_ls_extinction_method
;
SHELXL2014 (Sheldrick, 2015)
;
_refine_ls_extinction_coef     0.0024(4)
loop_
    _atom_type_symbol
    _atom_type_description
    _atom_type_scat_dispersion_real
    _atom_type_scat_dispersion_imag
    _atom_type_scat_source
    'C' 'C' 0.0033 0.0016
;
International Tables for Crystallography
(Vol. C, Tables 4.2.6.8 and 6.1.1.4)
;
    'H' 'H' 0.0000 0.0000
;
International Tables for Crystallography
(Vol. C, Table 6.1.1.4)
;
    'I' 'I' -0.4742 1.8119
;
International Tables for Crystallography
(Vol. C, Tables 4.2.6.8 and 6.1.1.4)
;
    'O' 'O' 0.0106 0.0060
;
International Tables for Crystallography
(Vol. C, Tables 4.2.6.8 and 6.1.1.4)
;
_computing_data_collection
;
<i>WinAFC</i> (Rigaku, 1999)
;
_computing_cell_refinement
;
<i>WinAFC</i> (Rigaku, 1999)
;
_computing_data_reduction
;
<i>WinAFC</i> (Rigaku, 1999)
;
_computing_structure_solution
;
SIR2011 (Burla <i>et al.</i>,  2012)
;
_computing_structure_refinement
;
SHELXL2014 (Sheldrick, 2015)
;
_computing_molecular_graphics
;
CrystalStructure (Rigaku, 2015)
;
_computing_publication_material
;
CrystalStructure (Rigaku, 2015)
;
loop_
    _atom_site_type_symbol
    _atom_site_label
    _atom_site_fract_x
    _atom_site_fract_y
    _atom_site_fract_z
    _atom_site_U_iso_or_equiv
    _atom_site_adp_type
    _atom_site_calc_flag
    _atom_site_occupancy
    _atom_site_disorder_assembly
    _atom_site_disorder_group
    I I1 0.24361(2) 0.04012(2) 0.39087(2) 0.01629(8) Uani d 1 . .
    O O1 -0.2715(2) 0.3092(3) 0.39728(15) 0.0152(4) Uani d 1 . .
    O O2 -0.1775(2) 0.8253(3) 0.33965(16) 0.0172(4) Uani d 1 . .
    O O3 -0.5743(2) 0.7067(3) 0.39144(17) 0.0209(4) Uani d 1 . .
    C C1 -0.3676(3) 0.4391(4) 0.3915(2) 0.0160(5) Uani d 1 . .
    H H1 -0.4603 0.4076 0.4004 0.019 Uiso calc 1 . .
    C C2 -0.3435(3) 0.6125(4) 0.3740(2) 0.0135(5) Uani d 1 . .
    C C3 -0.2044(3) 0.6703(4) 0.3577(2) 0.0128(5) Uani d 1 . .
    C C4 0.0421(3) 0.5595(4) 0.3565(2) 0.0143(5) Uani d 1 . .
    H H2 0.0697 0.6769 0.3434 0.017 Uiso calc 1 . .
    C C5 0.1408(3) 0.4232(4) 0.3655(2) 0.0144(5) Uani d 1 . .
    H H3 0.2365 0.4468 0.3604 0.017 Uiso calc 1 . .
    C C6 0.0979(3) 0.2499(4) 0.3822(2) 0.0133(5) Uani d 1 . .
    C C7 -0.0402(3) 0.2124(4) 0.3922(2) 0.0135(5) Uani d 1 . .
    H H4 -0.0685 0.0945 0.4039 0.016 Uiso calc 1 . .
    C C8 -0.0982(3) 0.5267(4) 0.3665(2) 0.0123(5) Uani d 1 . .
    C C9 -0.1358(3) 0.3530(4) 0.3847(2) 0.0132(5) Uani d 1 . .
    C C10 -0.4587(3) 0.7427(4) 0.3717(2) 0.0162(5) Uani d 1 . .
    H H5 -0.4422 0.8619 0.3538 0.019 Uiso calc 1 . .
loop_
    _atom_site_aniso_label
    _atom_site_aniso_U_11
    _atom_site_aniso_U_22
    _atom_site_aniso_U_33
    _atom_site_aniso_U_12
    _atom_site_aniso_U_13
    _atom_site_aniso_U_23
    I1 0.01410(10) 0.01533(11) 0.01997(11) 0.00472(7) 0.00501(7) -0.00105(7)
    O1 0.0119(9) 0.0131(9) 0.0217(10) 0.0010(7) 0.0064(8) 0.0019(8)
    O2 0.0186(10) 0.0101(9) 0.0221(10) -0.0001(8) 0.0029(8) 0.0011(8)
    O3 0.0155(10) 0.0215(11) 0.0263(11) 0.0054(8) 0.0064(8) 0.0012(9)
    C1 0.0120(12) 0.0173(14) 0.0190(13) 0.0022(10) 0.0042(10) 0.0010(11)
    C2 0.0119(12) 0.0149(13) 0.0135(12) 0.0041(10) 0.0020(10) 0.0009(11)
    C3 0.0132(12) 0.0126(12) 0.0115(12) 0.0031(10) 0.0001(9) -0.0006(10)
    C4 0.0139(12) 0.0140(13) 0.0149(12) -0.0029(10) 0.0029(10) -0.0004(10)
    C5 0.0125(12) 0.0151(14) 0.0156(13) -0.0014(10) 0.0033(10) -0.0017(10)
    C6 0.0154(12) 0.0111(12) 0.0137(12) 0.0051(10) 0.0035(10) -0.0025(10)
    C7 0.0154(12) 0.0093(12) 0.0154(12) -0.0005(10) 0.0027(10) -0.0014(10)
    C8 0.0129(12) 0.0119(12) 0.0121(12) -0.0013(10) 0.0026(9) -0.0010(10)
    C9 0.0121(12) 0.0142(13) 0.0140(12) -0.0008(10) 0.0044(10) 0.0001(10)
    C10 0.0164(13) 0.0156(13) 0.0153(13) 0.0040(11) 0.0008(10) -0.0012(11)
_geom_special_details
;
 All esds (except the esd in the dihedral angle between two l.s. planes)
 are estimated using the full covariance matrix.  The cell esds are taken
 into account individually in the estimation of esds in distances, angles
 and torsion angles; correlations between esds in cell parameters are only
 used when they are defined by crystal symmetry.  An approximate (isotropic)
 treatment of cell esds is used for estimating esds involving l.s. planes.
;
loop_
    _geom_bond_atom_site_label_1
    _geom_bond_atom_site_label_2
    _geom_bond_site_symmetry_2
    _geom_bond_distance
    _geom_bond_publ_flag
    I1 C6 . 2.094(3) ?
    O1 C1 . 1.334(3) ?
    O1 C9 . 1.386(3) ?
    O2 C3 . 1.230(3) ?
    O3 C10 . 1.222(4) ?
    C1 C2 . 1.355(4) ?
    C1 H1 . 0.9500 ?
    C2 C3 . 1.462(4) ?
    C2 C10 . 1.471(4) ?
    C3 C8 . 1.471(4) ?
    C4 C5 . 1.383(4) ?
    C4 C8 . 1.400(4) ?
    C4 H2 . 0.9500 ?
    C5 C6 . 1.401(4) ?
    C5 H3 . 0.9500 ?
    C6 C7 . 1.387(4) ?
    C7 C9 . 1.389(4) ?
    C7 H4 . 0.9500 ?
    C8 C9 . 1.392(4) ?
    C10 H5 . 0.9500 ?
loop_
    _geom_angle_atom_site_label_1
    _geom_angle_atom_site_label_2
    _geom_angle_atom_site_label_3
    _geom_angle_site_symmetry_1
    _geom_angle_site_symmetry_3
    _geom_angle
    _geom_angle_publ_flag
    C1 O1 C9 . . 118.2(2) ?
    O1 C1 C2 . . 125.1(3) ?
    O1 C1 H1 . . 117.4 ?
    C2 C1 H1 . . 117.4 ?
    C1 C2 C3 . . 120.5(2) ?
    C1 C2 C10 . . 119.4(3) ?
    C3 C2 C10 . . 120.1(3) ?
    O2 C3 C2 . . 123.2(3) ?
    O2 C3 C8 . . 122.8(2) ?
    C2 C3 C8 . . 113.9(2) ?
    C5 C4 C8 . . 120.8(3) ?
    C5 C4 H2 . . 119.6 ?
    C8 C4 H2 . . 119.6 ?
    C4 C5 C6 . . 119.1(3) ?
    C4 C5 H3 . . 120.5 ?
    C6 C5 H3 . . 120.5 ?
    C7 C6 C5 . . 121.6(2) ?
    C7 C6 I1 . . 118.6(2) ?
    C5 C6 I1 . . 119.8(2) ?
    C6 C7 C9 . . 117.7(3) ?
    C6 C7 H4 . . 121.2 ?
    C9 C7 H4 . . 121.2 ?
    C9 C8 C4 . . 118.2(2) ?
    C9 C8 C3 . . 120.2(2) ?
    C4 C8 C3 . . 121.5(3) ?
    O1 C9 C7 . . 115.5(2) ?
    O1 C9 C8 . . 122.0(2) ?
    C7 C9 C8 . . 122.5(2) ?
    O3 C10 C2 . . 123.9(3) ?
    O3 C10 H5 . . 118.0 ?
    C2 C10 H5 . . 118.0 ?
loop_
    _geom_torsion_atom_site_label_1
    _geom_torsion_atom_site_label_2
    _geom_torsion_atom_site_label_3
    _geom_torsion_atom_site_label_4
    _geom_torsion_site_symmetry_1
    _geom_torsion_site_symmetry_2
    _geom_torsion_site_symmetry_3
    _geom_torsion_site_symmetry_4
    _geom_torsion
    _geom_torsion_publ_flag
    C9 O1 C1 C2 . . . . 0.1(4) ?
    O1 C1 C2 C3 . . . . 1.1(4) ?
    O1 C1 C2 C10 . . . . -178.8(2) ?
    C1 C2 C3 O2 . . . . 178.6(3) ?
    C10 C2 C3 O2 . . . . -1.5(4) ?
    C1 C2 C3 C8 . . . . -2.3(4) ?
    C10 C2 C3 C8 . . . . 177.6(2) ?
    C8 C4 C5 C6 . . . . 1.6(4) ?
    C4 C5 C6 C7 . . . . -1.5(4) ?
    C4 C5 C6 I1 . . . . 177.9(2) ?
    C5 C6 C7 C9 . . . . 0.3(4) ?
    I1 C6 C7 C9 . . . . -179.1(2) ?
    C5 C4 C8 C9 . . . . -0.6(4) ?
    C5 C4 C8 C3 . . . . 179.7(2) ?
    O2 C3 C8 C9 . . . . -178.5(3) ?
    C2 C3 C8 C9 . . . . 2.4(4) ?
    O2 C3 C8 C4 . . . . 1.2(4) ?
    C2 C3 C8 C4 . . . . -177.9(2) ?
    C1 O1 C9 C7 . . . . 179.6(2) ?
    C1 O1 C9 C8 . . . . 0.0(4) ?
    C6 C7 C9 O1 . . . . -178.8(2) ?
    C6 C7 C9 C8 . . . . 0.7(4) ?
    C4 C8 C9 O1 . . . . 179.0(2) ?
    C3 C8 C9 O1 . . . . -1.4(4) ?
    C4 C8 C9 C7 . . . . -0.6(4) ?
    C3 C8 C9 C7 . . . . 179.1(2) ?
    C1 C2 C10 O3 . . . . 4.9(4) ?
    C3 C2 C10 O3 . . . . -175.0(3) ?
loop_
    _geom_hbond_atom_site_label_D
    _geom_hbond_atom_site_label_H
    _geom_hbond_atom_site_label_A
    _geom_hbond_site_symmetry_D
    _geom_hbond_site_symmetry_H
    _geom_hbond_site_symmetry_A
    _geom_hbond_distance_DH
    _geom_hbond_distance_HA
    _geom_hbond_distance_DA
    _geom_hbond_angle_DHA
    _geom_hbond_publ_flag
    C7 H4 O2 . . 1_545 0.950 2.348 3.208(4) 150.35(16) yes
_shelx_hkl_file
;
   0   0   2  425.20    4.05
   0   0   3   -4.13    2.43
   0   0  -433798.59   92.53
   0   0   437620.32   97.65
   0   0  -5   -4.14    3.21
   0   0   5  -10.73    3.30
   0   0  -6 1827.47   13.67
   0   0   6 2010.40   14.25
   0   0   7  -21.43    4.21
   0   0  -7  -16.67    3.86
   0   0   8 8605.45   67.79
   0   0  -8 7931.44   32.60
   0   0   9  -23.72    5.05
   0   0  -9 -100.09    7.39
   0   0  10 2421.31   20.84
   0   0  11  -16.64    5.58
   0   0  12 1084.11   16.09
   0   0  13  -39.93    7.24
   0   0  14 1339.46   20.28
   0   0  15   -1.90    7.85
   0   0  16   18.77    6.41
   0  -1   0    5.52    0.95
   0  -1   1 1089.20   11.79
   0  -1   2  320.21    4.19
   0  -1  -3   46.06    2.83
   0  -1   3   45.72    2.86
   0  -1   4 1179.68    9.45
   0  -1  -4 1149.31   18.53
   0  -1   5 2202.33   14.00
   0  -1  -5 2207.78   27.75
   0  -1   6  240.30    5.86
   0  -1  -6  232.59    5.85
   0  -1   7  187.33    5.79
   0  -1  -7  192.14    5.66
   0  -1   8 1127.67   12.91
   0  -1  -8 1168.78   13.08
   0  -1   9 1862.00   17.46
   0  -1  -9 1849.09   17.42
   0  -1  10   91.37    6.46
   0  -1  11  651.10   12.22
   0  -1  12  538.43   12.32
   0  -1  13  837.63   15.65
   0  -1  14    1.37    7.52
   0  -1  15  532.00   14.65
   0  -1  16  176.00   12.46
   0  -2   0 2586.91   22.88
   0  -2   1  698.86    9.28
   0  -2  -1  691.03    6.42
   0  -2   2  149.17    3.99
   0  -2  -2  142.56    3.88
   0  -2   3 1310.34    9.94
   0  -2  -3 1374.15   20.19
   0  -2   4 1988.31   13.09
   0  -2  -4 2069.08   26.35
   0  -2   5  159.87    4.83
   0  -2  -5  153.92    4.90
   0  -2   6  729.89    9.58
   0  -2  -6  717.59    9.48
   0  -2  -7 1114.30   17.51
   0  -2   7 1116.85   12.47
   0  -2   8  944.81   12.36
   0  -2  -8  833.48   11.62
   0  -2   9   13.48    3.19
   0  -2  10  811.14   13.00
   0  -2  11  477.56   10.80
   0  -2  12  147.48    8.14
   0  -2  13   10.30    3.80
   0  -2  14  362.96   12.51
   0  -2  15   79.54    7.68
   0  -2  16    9.82    9.28
   0  -3   0   -2.11    2.65
   0  -3   1 3261.56   32.04
   0  -3  -1 3222.58   15.96
   0  -3  -2 3272.17   33.44
   0  -3   2 3329.38   34.19
   0  -3  -3  645.82    8.18
   0  -3   3  616.71    8.03
   0  -3  -4  470.02    7.53
   0  -3   4  462.96    7.49
   0  -3  -5 4422.69   45.05
   0  -3   5 4496.88   32.42
   0  -3  -6 1476.68   19.83
   0  -3   6 1502.20   14.38
   0  -3   7    3.78    3.81
   0  -3  -7    4.14    3.72
   0  -3   8  858.75   12.38
   0  -3   9 2660.70   22.25
   0  -3  10  328.43    9.35
   0  -3  11  133.04    7.25
   0  -3  12  705.54   14.02
   0  -3  13  754.27   16.13
   0  -3  14   20.81    6.25
   0  -3  15  182.40   12.73
   0  -4   0 2149.76   29.89
   0  -4   1 1861.51   19.99
   0  -4  -1 1806.11   13.97
   0  -4   2  123.95    4.80
   0  -4  -2  109.33    4.73
   0  -4   3 2506.26   24.85
   0  -4  -3 2463.18   24.38
   0  -4  -4 1556.69   20.32
   0  -4   4 1506.61   14.18
   0  -4  -5  350.33    7.78
   0  -4   5  380.12    8.06
   0  -4  -6  577.63   10.16
   0  -4   6  601.05   10.22
   0  -4   7 1702.83   17.26
   0  -4   8  571.58   10.96
   0  -4   9   17.94    3.54
   0  -4  10  619.98   12.74
   0  -4  11  774.34   14.73
   0  -4  12   98.39    8.77
   0  -4  13  212.68   10.87
   0  -4  14  339.21   14.47
   0  -4  15  222.10   13.62
   0  -5   0    5.84    2.47
   0  -5  -1  163.03    5.75
   0  -5   1  202.26    5.97
   0  -5   2 4232.96   48.76
   0  -5  -2 4047.84   23.86
   0  -5  -3  144.25    5.91
   0  -5   3  127.12    5.84
   0  -5   4  381.27    8.61
   0  -5   5  154.19    6.53
   0  -5   6 2025.60   19.45
   0  -5   7   28.16    3.46
   0  -5   8  988.51   15.08
   0  -5   9   98.82    7.48
   0  -5  10  383.61   11.35
   0  -5  11    3.60    6.97
   0  -5  12  979.61   18.33
   0  -5  13   51.13    8.02
   0  -5  14   14.12   10.92
   0  -6   0   19.88    3.04
   0  -6   1 1609.92   23.47
   0  -6   2    3.73    4.36
   0  -6   3 2791.78   32.00
   0  -6   4    2.83    4.49
   0  -6   5  329.31    9.39
   0  -6   6   -4.35    4.94
   0  -6   7 2443.60   34.09
   0  -6   8   33.49    5.10
   0  -6   9   -7.98    6.76
   0  -6  10    5.94    6.89
   0  -6  11 1075.43   19.88
   0  -6  12   35.77    8.36
   0  -6  13  141.60    9.15
   0  -7   0   -3.52    4.67
   0  -7   1    1.71    4.79
   0  -7   2 1710.32   19.28
   0  -7   3    6.69    3.52
   0  -7   4  610.51   12.77
   0  -7   5   32.34    4.28
   0  -7   6 1049.31   16.98
   0  -7   7    2.79    7.48
   0  -7   8 1252.33   20.16
   0  -7   9   53.42    6.15
   0  -7  10  290.98   14.84
   0  -7  11   -3.88   11.57
   0  -8   0  728.80   14.12
   0  -8   1  403.44   11.07
   0  -8   2   17.03    3.97
   0  -8   3  762.92   15.38
   0  -8   4  456.80   13.11
   0  -8   5   76.16    6.28
   0  -8   6   36.95    5.98
   0  -8   7  671.68   15.57
   0  -8   8  111.54    8.31
   0  -8   9    4.19    6.56
   0  -9   0    2.46    5.70
   0  -9   1  193.53    9.32
   0  -9   2  487.33   13.40
   0  -9   3   64.82    5.40
   0  -9   4   88.25    7.68
   0  -9   5  241.63   10.87
   0  -9   6  277.84   11.33
  -1   0  16  -28.91   10.01
  -1   0  15  599.31   14.92
  -1   0  14   -7.61    7.24
  -1   0  13  269.89    9.38
  -1   0  12  -23.12    5.98
  -1   0  11 2659.20   22.85
  -1   0  10    5.70    3.99
   1   0  -9   67.94    4.80
  -1   0   9   73.68    4.86
  -1   0   8  -10.36    4.05
   1   0  -8   -0.93    3.65
   1   0  -7 5817.81   36.27
  -1   0   7 5827.52   51.35
  -1   0   6    2.36    3.08
   1   0  -6    0.38    3.16
   1   0  -5    7.41    2.19
  -1   0   5    5.08    2.07
   1   0  -4    0.59    2.78
  -1   0   4    3.48    2.69
  -1   0   3 6770.93   35.70
  -1   0   2    2.03    1.29
   1   0   1 2249.63   16.05
   1   0   2   -2.29    2.08
   1   0   3 1133.51    8.27
  -1   0  -3 1150.14   16.56
  -1   0  -4    0.79    2.81
   1   0   4    3.72    1.91
  -1   0  -5   30.97    2.34
   1   0   5   31.97    2.35
  -1   0  -6    0.10    3.04
   1   0   6   -0.62    3.15
   1   0   7 2241.04   23.75
  -1   0  -7 2219.66   33.45
  -1   0  -8   -0.02    3.79
   1   0   8   -1.70    3.98
   1   0   9  165.45    6.53
   1   0  10   -0.33    4.53
   1   0  11 1426.68   17.59
   1   0  12   -8.26    5.73
   1   0  13  340.56   10.91
   1   0  14   -3.02    6.98
   1   0  15  460.68   14.54
   1   0  16  -22.14    9.77
  -1  -1  16  737.02   17.83
  -1  -1  15   33.32    5.51
  -1  -1  14   -7.20    6.79
  -1  -1  13    9.94    4.21
  -1  -1  12 1790.67   20.10
  -1  -1  11   73.70    6.04
  -1  -1  10  596.15   10.82
  -1  -1   9   27.21    3.14
   1  -1  -9   23.78    3.18
  -1  -1   8 2563.84   18.76
   1  -1  -8 2540.57   18.61
   1  -1  -7   41.75    4.03
  -1  -1   7   41.96    3.91
  -1  -1   6 3707.37   27.21
   1  -1  -6 3582.29   26.87
  -1  -1   5  196.92    4.91
   1  -1  -5  195.12    4.98
   1  -1  -4 1615.29   10.84
  -1  -1   4 1648.98   15.18
  -1  -1   3   21.55    1.85
   1  -1  -3   24.06    1.96
  -1  -1   210352.18   41.70
  -1  -1   1 2016.49   16.74
   1  -1   0   20.87    1.95
  -1  -1   0   13.20    1.30
   1  -1   1   13.70    1.53
  -1  -1  -212714.89   49.19
   1  -1   212696.01   50.08
   1  -1   3 3591.62   30.32
  -1  -1  -3 3548.63   29.62
   1  -1   4 2046.37   18.06
  -1  -1  -4 1991.26   24.82
  -1  -1  -5   10.25    2.16
   1  -1   5   16.49    2.35
  -1  -1  -6 6619.48   53.24
   1  -1   6 6590.78   53.76
   1  -1   7 1637.39   14.82
  -1  -1  -7 1662.86   20.94
   1  -1   8 2851.51   41.00
  -1  -1  -8 2751.84   20.23
   1  -1   9   -7.81    4.57
   1  -1  10 1981.69   27.77
   1  -1  11  421.00   10.65
   1  -1  12 1882.12   21.52
   1  -1  13   -1.82    6.36
   1  -1  14  214.70   10.71
   1  -1  15   67.90    7.74
   1  -1  16  869.34   19.74
  -1  -2  16    1.57    9.98
  -1  -2  15  375.18   13.34
  -1  -2  14  372.70   12.86
  -1  -2  13  258.43    9.41
  -1  -2  12    6.76    5.69
  -1  -2  11 1821.52   19.66
  -1  -2  10  793.68   12.71
  -1  -2   9   33.14    3.37
   1  -2  -8  283.96    7.51
  -1  -2   8  323.41    7.74
  -1  -2   7 4210.32   32.79
   1  -2  -7 4240.70   46.64
   1  -2  -6  642.49    8.94
  -1  -2   6  627.70    8.79
  -1  -2   5  458.13    7.17
   1  -2  -5  476.06    7.47
   1  -2  -4 1810.10   25.15
  -1  -2   4 1809.36   17.47
   1  -2  -3 6800.13   44.11
  -1  -2   3 6953.89   44.27
   1  -2  -2   96.85    3.66
  -1  -2   2   93.24    3.46
  -1  -2   1 2994.11   25.76
   1  -2  -1 3115.15   26.79
   1  -2   0 3499.11   27.39
  -1  -2   0 3461.20   27.22
  -1  -2  -1 5249.22   34.86
   1  -2   1 5113.55   35.35
   1  -2   2  158.30    4.32
  -1  -2  -2  169.79    4.22
   1  -2   3 3721.69   34.66
  -1  -2  -3 3753.63   33.84
   1  -2   4 1933.92   19.28
  -1  -2  -4 1945.02   26.75
   1  -2   5 1064.38   11.05
  -1  -2  -5 1080.67   15.47
   1  -2   6  682.32    9.75
  -1  -2  -6  703.58    9.57
   1  -2   7 2140.25   17.42
  -1  -2  -7 2200.55   24.54
   1  -2   8  346.56    8.19
  -1  -2  -8  316.70    7.86
   1  -2   9    5.64    4.40
   1  -2  10  849.88   13.72
   1  -2  11  804.10   14.01
   1  -2  12    5.57    3.86
   1  -2  13  227.92   10.95
   1  -2  14  495.60   14.79
   1  -2  15  120.30   11.34
  -1  -3  16  453.46   16.19
  -1  -3  15   72.41    7.78
  -1  -3  14   -2.17    8.11
  -1  -3  13  456.73   13.27
  -1  -3  12  699.53   13.88
  -1  -3  11   -0.48    5.30
  -1  -3  10  147.36    7.00
  -1  -3   9 1326.50   15.73
  -1  -3   8  436.15    9.16
   1  -3  -7  356.68    7.96
  -1  -3   7  369.66    8.01
   1  -3  -6 1058.26   12.06
  -1  -3   6 1011.18   11.75
   1  -3  -5 1866.17   29.58
  -1  -3   5 1882.40   14.86
   1  -3  -4    2.95    3.15
  -1  -3   4    3.60    2.25
  -1  -3   3 2414.99   21.43
   1  -3  -3 2386.53   30.19
   1  -3  -2 2738.87   30.90
  -1  -3   2 2748.81   30.83
   1  -3  -1 1187.14   10.13
  -1  -3   1 1185.03   14.07
  -1  -3   0  331.37    5.74
   1  -3   0  371.86    5.93
  -1  -3  -1 4447.71   38.12
   1  -3   1 4476.37   39.33
   1  -3   2 2825.42   32.27
  -1  -3  -2 2828.13   31.83
   1  -3   3  159.72    5.00
  -1  -3  -3  153.97    4.92
  -1  -3  -4  693.65    9.07
   1  -3   4  693.09    9.35
  -1  -3  -5 3525.81   41.43
   1  -3   5 3521.14   29.81
  -1  -3  -6 1206.07   18.65
   1  -3   6 1202.23   13.40
  -1  -3  -7   23.55    3.14
   1  -3   7   23.51    3.05
   1  -3   8  788.78   12.39
   1  -3   9 1674.86   18.31
   1  -3  10  213.60    8.39
   1  -3  11  150.46    7.94
   1  -3  12  683.85   14.49
   1  -3  13  445.02   13.52
   1  -3  14   16.08    7.03
   1  -3  15  150.87   12.53
  -1  -4  15  174.75   12.77
  -1  -4  14  547.83   16.39
  -1  -4  13  126.62    9.90
  -1  -4  12  137.04    8.57
  -1  -4  11  565.40   13.14
  -1  -4  10 1178.73   16.76
  -1  -4   9    7.94    5.39
  -1  -4   8  898.12   13.30
  -1  -4   7 1287.25   14.98
   1  -4  -6 1496.55   15.32
  -1  -4   6 1487.61   15.33
  -1  -4   5  152.85    5.82
   1  -4  -5  162.75    5.90
  -1  -4   4 1707.30   21.17
   1  -4  -4 1722.09   21.23
   1  -4  -3 1853.71   21.31
  -1  -4   3 1822.72   21.15
  -1  -4   2  813.55    9.88
   1  -4  -2  843.21   10.07
  -1  -4   1  951.02   14.75
   1  -4  -1  974.07   10.58
   1  -4   0 1927.90   28.75
  -1  -4   0 1919.70   20.32
   1  -4   1 1330.78   17.39
  -1  -4  -1 1297.95   12.07
  -1  -4  -2    7.91    2.31
   1  -4   2   11.71    2.38
   1  -4   3 1494.42   19.69
  -1  -4  -3 1563.63   19.79
   1  -4   4 1558.36   14.74
  -1  -4  -4 1588.60   20.78
   1  -4   5  316.08    7.73
  -1  -4  -5  339.93    7.88
   1  -4   6  402.72    8.94
   1  -4   7 1092.48   14.42
   1  -4   8  743.36   12.90
   1  -4   9    4.57    4.96
   1  -4  10  753.55   14.13
   1  -4  11  502.51   12.63
   1  -4  12  155.08    9.96
   1  -4  13   39.15    6.45
   1  -4  14  487.72   16.36
  -1  -5  14   -3.23   11.19
  -1  -5  13  940.46   20.08
  -1  -5  12   84.53    8.27
  -1  -5  11  170.15    8.98
  -1  -5  10    7.30    6.31
  -1  -5   9 2455.57   23.88
  -1  -5   8  279.13    9.03
  -1  -5   7    6.97    3.18
  -1  -5   6  158.29    6.95
  -1  -5   5 3523.34   34.28
  -1  -5   4  399.16    8.56
  -1  -5   3  507.59    9.21
   1  -5  -3  505.92    9.38
   1  -5  -2  369.08    7.97
  -1  -5   2  375.59    7.98
  -1  -5   1 2728.76   38.52
   1  -5  -1 2346.48   17.97
  -1  -5   0  149.26    5.60
   1  -5   0  133.34    5.43
  -1  -5  -1 1957.36   16.60
   1  -5   1 2040.87   23.99
  -1  -5  -2  448.77    8.67
   1  -5   2  465.11    8.96
   1  -5   3  817.60   11.69
  -1  -5  -3  794.23   11.49
   1  -5   4   13.66    2.89
   1  -5   5 3034.93   32.75
   1  -5   6  326.28    9.05
   1  -5   7   23.29    3.78
   1  -5   8   70.80    4.67
   1  -5   9 2233.83   23.68
   1  -5  10  136.83    8.34
   1  -5  11   62.05    5.54
   1  -5  12   74.17    6.00
   1  -5  13  872.37   20.38
  -1  -6  13    0.56   11.79
  -1  -6  12   82.83    8.52
  -1  -6  11   18.14    5.54
  -1  -6  10 1580.72   21.92
  -1  -6   9   55.63    5.58
  -1  -6   8  943.66   16.16
  -1  -6   7   14.24    3.78
  -1  -6   6 1528.55   18.24
  -1  -6   5  139.99    7.16
  -1  -6   4 2886.89   33.09
  -1  -6   3   -3.12    4.21
  -1  -6   2  493.70    9.87
  -1  -6   1  185.46    6.68
   1  -6   0 4126.57   52.24
  -1  -6   0 3997.88   51.88
   1  -6   1   50.66    3.59
   1  -6   2    8.41    3.30
   1  -6   3   70.31    5.68
   1  -6   4 2867.14   33.87
   1  -6   5   75.90    6.06
   1  -6   6  481.64   11.30
   1  -6   7    3.68    6.55
   1  -6   8 1015.45   17.12
   1  -6   9   31.50    5.53
   1  -6  10  746.58   16.61
   1  -6  11   -8.32   11.25
   1  -6  12  139.48   12.58
  -1  -7  11   44.99    8.28
  -1  -7  10   65.40    7.94
  -1  -7   9  325.36   12.50
  -1  -7   8  123.94    9.52
  -1  -7   7   77.26    7.25
  -1  -7   6   14.22    4.26
  -1  -7   5  581.84   12.76
  -1  -7   4   98.60    6.95
  -1  -7   3  795.31   13.75
  -1  -7   2    6.41    3.33
  -1  -7   1  590.18   11.81
   1  -7   0   58.06    5.79
  -1  -7   0   49.76    3.90
   1  -7   1 1805.73   19.55
   1  -7   2   43.55    4.06
   1  -7   3  287.56    9.86
   1  -7   4    9.92    4.06
   1  -7   5 1781.83   21.40
   1  -7   6   84.80    7.67
   1  -7   7   17.59    5.37
   1  -7   8    8.12    5.44
   1  -7   9 1035.08   19.52
   1  -7  10   54.21    8.31
   1  -7  11   56.28    8.48
  -1  -8   9   37.62    5.33
  -1  -8   8  509.98   13.81
  -1  -8   7  387.69   11.86
  -1  -8   6  405.45   15.78
  -1  -8   5   50.99    5.45
  -1  -8   4 1169.93   18.73
  -1  -8   3  268.73   10.72
  -1  -8   2  128.11    8.17
  -1  -8   1   56.45    4.35
  -1  -8   0 1542.39   19.97
   1  -8   0 1524.56   19.79
   1  -8   1   97.31    6.93
   1  -8   2    1.70    6.95
   1  -8   3   62.33    5.71
   1  -8   4 1054.95   18.37
   1  -8   5    6.84    7.41
   1  -8   6  190.67   10.26
   1  -8   7   80.39    7.54
   1  -8   8  365.44   12.75
   1  -8   9   -1.30    6.72
  -1  -9   6  338.96   12.11
  -1  -9   5  850.45   17.46
  -1  -9   4   27.51    4.75
  -1  -9   3  106.87    8.05
  -1  -9   2  524.41   13.54
  -1  -9   1  651.18   14.98
  -1  -9   0   52.84    4.87
   1  -9   0   41.13    5.03
   1  -9   1  451.14   12.91
   1  -9   2  461.37   13.18
   1  -9   3  197.17   10.21
   1  -9   4  293.70   11.22
   1  -9   5  704.52   16.49
   1  -9   6  286.05   12.24
  -2   0  16   18.25    6.59
  -2   0  15   -7.09    7.47
  -2   0  14 1828.42   22.29
  -2   0  13   -2.24    5.54
  -2   0  12   70.96    6.19
  -2   0  11    3.85    4.65
  -2   0  10 2916.22   22.33
  -2   0   9    1.06    3.95
   2   0  -9    4.88    3.89
   2   0  -8 1163.87   12.73
  -2   0   8 1194.68   12.95
   2   0  -7    0.58    3.28
  -2   0   7    5.88    2.31
  -2   0   6 2631.15   22.83
   2   0  -6 2426.80   15.48
   2   0  -5    0.19    2.81
  -2   0   5    0.98    2.82
   2   0  -4 4763.51   25.39
  -2   0   4 5028.20   36.79
  -2   0   3    7.19    1.79
   2   0  -3    7.08    1.76
  -2   0   2  749.46   12.53
  -2   0   1   -2.59    1.98
   2   0   0 9171.36   37.87
  -2   0   0 8804.70   37.16
   2   0   1    8.07    1.58
  -2   0  -2   31.17    3.04
   2   0   2   34.47    2.85
   2   0   3    6.83    1.84
  -2   0  -3    1.94    2.63
  -2   0  -4 6285.58   45.78
   2   0   4 6022.93   44.83
  -2   0  -5   -2.09    3.00
   2   0   5   -2.00    3.01
  -2   0  -6  687.80    9.44
   2   0   6  682.36    9.36
  -2   0  -7    1.23    3.53
   2   0   7   -6.37    3.75
   2   0   8 1736.12   23.51
  -2   0  -8 1619.82   16.26
   2   0   9   -2.04    4.26
   2   0  10 1014.73   14.62
   2   0  11   -6.61    5.13
   2   0  12  162.53    8.69
   2   0  13  -10.88    6.76
   2   0  14  710.04   15.98
   2   0  15    4.59    8.78
  -2  -1  16   28.23    6.74
  -2  -1  15  389.88   12.75
  -2  -1  14   -8.09    6.78
  -2  -1  13  972.44   15.97
  -2  -1  12  154.76    7.69
  -2  -1  11  293.03    8.64
  -2  -1  10  130.47    6.54
   2  -1  -9 2711.15   29.07
  -2  -1   9 2548.89   19.94
  -2  -1   8  547.96    9.18
   2  -1  -8  551.17    9.29
   2  -1  -7   42.64    3.80
  -2  -1   7   36.58    2.63
   2  -1  -6  576.56    8.30
  -2  -1   6  603.09    8.33
  -2  -1   5 4157.72   37.73
   2  -1  -5 4131.14   27.00
   2  -1  -4 1143.22    9.53
  -2  -1   4 1167.31    9.49
  -2  -1   3 2355.87   24.44
   2  -1  -3 2341.61   17.24
   2  -1  -2 1176.04    8.19
  -2  -1   2 1132.42   11.22
  -2  -1   1 4151.06   27.83
   2  -1  -1 4164.48   28.34
  -2  -1   0  539.62    7.73
   2  -1   0  575.36    7.95
  -2  -1  -1 6228.64   36.25
   2  -1   1 6173.21   36.61
  -2  -1  -2  813.56   10.63
   2  -1   2  844.39   10.88
  -2  -1  -3 1682.56   22.64
   2  -1   3 1669.55   16.20
   2  -1   4    9.28    2.14
  -2  -1  -4   10.83    2.12
   2  -1   5 4892.36   45.26
  -2  -1  -5 4948.05   45.07
   2  -1   6  357.16    7.43
  -2  -1  -6  336.82    7.19
   2  -1   7  132.36    5.76
  -2  -1  -7  149.62    5.50
  -2  -1  -8  239.01    7.15
   2  -1   8  226.83    7.29
   2  -1   9 2594.33   30.73
   2  -1  10   99.77    6.79
   2  -1  11   72.20    6.74
   2  -1  12  195.30    8.66
   2  -1  13  697.03   15.08
   2  -1  14    7.04    8.08
   2  -1  15  216.26   13.07
  -2  -2  16   -9.20    9.95
  -2  -2  15   65.84    6.94
  -2  -2  14  858.12   16.78
  -2  -2  13   20.63    4.42
  -2  -2  12  186.13    8.41
  -2  -2  11  444.21   10.55
  -2  -2  10 2146.58   20.03
  -2  -2   9    6.10    3.02
  -2  -2   8 1599.79   15.48
   2  -2  -8 1448.55   14.93
  -2  -2   7  875.54   10.96
   2  -2  -7  815.21   10.75
   2  -2  -6 2635.12   17.59
  -2  -2   6 2810.77   35.75
   2  -2  -5  113.80    4.47
  -2  -2   5  131.04    4.51
  -2  -2   4 4622.43   40.06
   2  -2  -4 4564.44   20.32
   2  -2  -3  735.20    8.15
  -2  -2   3  714.09    7.84
   2  -2  -2 1719.39   16.12
  -2  -2   2 1663.61   21.50
  -2  -2   1  223.53    4.56
   2  -2  -1  215.43    4.59
  -2  -2   0 6424.51   40.50
   2  -2   0 6174.41   40.24
  -2  -2  -1  105.75    3.69
   2  -2   1  117.38    3.85
   2  -2   2    2.01    2.83
  -2  -2  -2    0.65    2.76
  -2  -2  -3  366.52    6.32
   2  -2   3  357.11    6.35
  -2  -2  -4 4347.62   41.60
   2  -2   4 4426.47   42.85
  -2  -2  -5    6.77    2.40
   2  -2   5    2.77    3.52
   2  -2   6 1017.49   12.00
  -2  -2  -6  968.22   11.62
  -2  -2  -7  488.26    9.15
   2  -2   7  480.39    9.31
   2  -2   8 1809.29   25.14
   2  -2   9   19.03    3.61
   2  -2  10 1641.23   18.98
   2  -2  11  323.87   10.25
   2  -2  12  421.58   11.67
   2  -2  13   15.05    5.70
   2  -2  14 1053.14   20.26
   2  -2  15  102.20    8.31
  -2  -3  16  296.26   14.74
  -2  -3  15  186.82   12.28
  -2  -3  14   10.65    8.58
  -2  -3  13  656.03   14.12
  -2  -3  12  599.76   13.19
  -2  -3  11   47.01    4.17
  -2  -3  10  359.46    9.60
  -2  -3   9 2344.34   20.69
  -2  -3   8  609.96   10.57
   2  -3  -7   88.68    5.21
  -2  -3   7   86.45    5.18
  -2  -3   6 1488.84   14.13
   2  -3  -6 1499.75   14.38
  -2  -3   5 4630.98   32.95
   2  -3  -5 4658.23   47.38
  -2  -3   4  191.20    5.36
   2  -3  -4  207.07    5.68
   2  -3  -3 1007.33   14.88
  -2  -3   3  944.88    9.96
  -2  -3   2 3016.77   33.05
   2  -3  -2 2902.18   33.46
  -2  -3   1 4069.86   37.36
   2  -3  -1 4044.44   38.54
   2  -3   0    6.91    2.11
  -2  -3   0    3.66    2.90
  -2  -3  -1 2412.27   29.59
   2  -3   1 2555.81   32.05
   2  -3   2 2777.25   34.48
  -2  -3  -2 2858.85   33.71
   2  -3   3  993.76   11.08
  -2  -3  -3 1017.98   15.11
   2  -3   4  208.17    6.13
  -2  -3  -4  214.61    5.95
  -2  -3  -5 2772.68   38.03
   2  -3   5 2719.12   27.41
  -2  -3  -6 1216.88   13.67
   2  -3   6 1299.51   14.34
   2  -3   7   17.23    3.10
   2  -3   8  461.58   10.22
   2  -3   9 1698.18   19.06
   2  -3  10  269.11    9.18
   2  -3  11   73.61    6.91
   2  -3  12  411.66   12.96
   2  -3  13  564.34   14.78
   2  -3  14    8.57    7.22
  -2  -4  15  458.95   16.21
  -2  -4  14  277.26   13.91
  -2  -4  13  626.01   15.24
  -2  -4  12    9.76    4.23
  -2  -4  11 1496.67   19.50
  -2  -4  10  522.73   11.74
  -2  -4   9  328.25    9.17
  -2  -4   8   60.17    5.53
  -2  -4   7 2895.04   22.05
   2  -4  -6  518.14    9.72
  -2  -4   6  525.97    9.54
  -2  -4   5   86.43    4.95
   2  -4  -5   84.70    4.85
  -2  -4   4  275.03    6.86
   2  -4  -4  288.65    7.04
  -2  -4   3 3335.73   28.46
   2  -4  -3 3378.38   41.23
  -2  -4   2  182.64    5.46
   2  -4  -2  172.26    5.49
  -2  -4   1 2202.94   22.22
   2  -4  -1 2169.33   15.97
   2  -4   0  429.93    7.49
  -2  -4   0  421.35    7.44
   2  -4   1 2074.84   22.63
  -2  -4  -1 1959.54   21.46
  -2  -4  -2    8.86    2.44
   2  -4   2   14.72    2.61
  -2  -4  -3 4382.20   47.88
   2  -4   3 4273.69   48.54
   2  -4   4  356.72    8.14
  -2  -4  -4  353.93    7.78
   2  -4   5  311.90    8.15
  -2  -4  -5  306.23    7.77
   2  -4   6  238.47    7.96
   2  -4   7 3299.43   35.63
   2  -4   8  141.09    7.33
   2  -4   9   47.33    4.27
   2  -4  10  353.10   10.71
   2  -4  11 1521.26   20.87
   2  -4  12   23.29    5.98
   2  -4  13  366.39   14.80
   2  -4  14  234.12   13.19
  -2  -5  14    5.87   10.66
  -2  -5  13  158.34   12.62
  -2  -5  12 1085.41   18.94
  -2  -5  11   65.61    5.44
  -2  -5  10  285.24   10.17
  -2  -5   9  266.15    9.15
  -2  -5   8 1396.30   17.37
  -2  -5   7   44.05    3.83
  -2  -5   6 1740.90   17.92
  -2  -5   5  351.59    8.59
  -2  -5   4  869.42   12.17
  -2  -5   3    8.52    2.76
   2  -5  -3   12.22    2.78
  -2  -5   2 4235.92   49.40
   2  -5  -2 4223.75   25.01
   2  -5  -1  377.58    8.16
  -2  -5   1  429.72    8.41
  -2  -5   0  211.32    6.34
   2  -5   0  194.32    6.29
  -2  -5  -1   26.16    2.88
   2  -5   1   28.66    3.07
   2  -5   2 5143.89   56.67
  -2  -5  -2 4961.19   38.37
   2  -5   3  377.58    8.61
   2  -5   4    3.73    3.17
   2  -5   5   42.88    3.80
   2  -5   6 3010.06   35.16
   2  -5   7  157.28    7.64
   2  -5   8  161.34    7.80
   2  -5   9   21.70    4.34
   2  -5  10  944.61   17.17
   2  -5  11   17.65    5.28
   2  -5  12  175.74   13.43
   2  -5  13  -11.28   10.98
  -2  -6  13   79.23    8.44
  -2  -6  12   13.68    7.55
  -2  -6  11  668.04   15.89
  -2  -6  10   62.80    5.87
  -2  -6   9   -8.93    6.83
  -2  -6   8    2.02    6.13
  -2  -6   7 1119.72   16.69
  -2  -6   6  204.54    8.06
  -2  -6   5  246.41    8.16
  -2  -6   4   92.74    5.95
  -2  -6   3  911.13   13.31
  -2  -6   2  347.63    8.77
  -2  -6   1  966.02   13.32
  -2  -6   0  307.41    8.21
   2  -6   0  309.26    8.32
   2  -6   1  249.41    7.90
   2  -6   2  348.95    9.09
   2  -6   3 1588.18   17.99
   2  -6   4  308.61    9.23
   2  -6   5   11.76    3.49
   2  -6   6  178.05    8.64
   2  -6   7 1431.55   19.72
   2  -6   8  100.84    8.78
   2  -6   9  173.38   10.16
   2  -6  10   72.65    6.37
   2  -6  11  740.99   19.04
   2  -6  12    3.92    8.06
  -2  -7  11   38.70    8.14
  -2  -7  10  357.94   14.71
  -2  -7   9    4.99    7.86
  -2  -7   8 1462.14   21.00
  -2  -7   7  116.51    8.20
  -2  -7   6 1408.10   19.13
  -2  -7   5   -0.03    5.24
  -2  -7   4 1097.88   16.42
  -2  -7   3  188.56    8.38
  -2  -7   2 2314.86   22.47
  -2  -7   1    2.03    4.93
  -2  -7   0  191.16    7.83
   2  -7   0  178.64    7.73
   2  -7   1  195.66    7.83
   2  -7   2 2042.29   30.86
   2  -7   3    2.76    6.60
   2  -7   4  101.11    8.11
   2  -7   5  149.91    8.73
   2  -7   6 1017.08   18.03
   2  -7   7    3.20    7.91
   2  -7   8  586.79   15.23
   2  -7   9   68.52    8.62
   2  -7  10  290.99   14.19
  -2  -8   9   72.66    5.69
  -2  -8   8  118.74    8.27
  -2  -8   7 1219.98   19.52
  -2  -8   6  -59.65   11.99
  -2  -8   5   15.66    5.30
  -2  -8   4  344.17   11.43
  -2  -8   3 1512.80   20.71
  -2  -8   2   -5.63    6.89
  -2  -8   1  373.85   11.41
   2  -8   0  508.91   12.66
  -2  -8   0  529.90   13.19
   2  -8   1  939.01   16.75
   2  -8   2   43.45    5.68
   2  -8   3  937.39   17.73
   2  -8   4  432.77   13.67
   2  -8   5  207.96   11.25
   2  -8   6   94.30    8.33
   2  -8   7 1113.98   20.21
   2  -8   8  170.49   10.18
  -2  -9   6  305.82   11.94
  -2  -9   5  326.87   11.94
  -2  -9   4   64.13    5.24
  -2  -9   3  142.55    8.68
  -2  -9   2  589.25   14.28
  -2  -9   1  265.90   10.73
   2  -9   0    4.91    4.18
  -2  -9   0   -1.90    6.26
   2  -9   1  354.14   11.91
   2  -9   2  620.60   14.91
   2  -9   3  131.51    9.06
   2  -9   4   72.86    5.70
   2  -9   5  368.89   12.78
  -3   0  17  390.37   15.24
  -3   0  16    6.38    8.76
  -3   0  15  750.72   16.51
  -3   0  14    7.57    5.30
  -3   0  13  337.38   10.43
  -3   0  12   -3.99    5.08
  -3   0  11 3004.87   24.35
  -3   0  10    6.27    4.38
   3   0  -9   25.36    3.03
  -3   0   9   33.69    3.12
   3   0  -8    4.54    3.88
  -3   0   8   -0.11    3.88
   3   0  -7 6552.26   55.76
  -3   0   7 6614.57   56.06
   3   0  -6    2.61    2.19
  -3   0   6    0.46    2.21
   3   0  -5  203.18    5.10
  -3   0   5  206.46    5.13
   3   0  -4   -4.30    2.68
  -3   0   4    1.68    2.74
   3   0  -3 8305.29   48.17
  -3   0   3 8706.62   49.28
   3   0  -2    1.98    2.58
  -3   0   2   -0.76    2.63
  -3   0   1 1006.30   15.99
   3   0  -1  959.77    7.78
   3   0   0    3.65    2.67
  -3   0   0    3.56    1.80
  -3   0  -1 3932.12   32.48
   3   0   1 3888.09   32.38
  -3   0  -2    1.44    2.84
   3   0   2    0.40    2.80
   3   0   3 1875.26   25.84
  -3   0  -3 1856.75   25.81
   3   0   4   -2.43    3.08
  -3   0  -4    1.11    3.00
  -3   0  -5  377.56    7.27
   3   0   5  382.52    7.15
   3   0   6    0.86    3.32
  -3   0  -6    2.52    3.39
   3   0   7 2127.87   18.04
  -3   0  -7 1734.57   16.39
   3   0   8    7.42    2.92
   3   0   9   34.30    3.47
   3   0  10   -7.19    4.80
   3   0  11 1358.90   18.58
   3   0  12    0.57    5.85
   3   0  13  181.05   10.08
   3   0  14  -18.74    8.97
   3   0  15  494.12   15.97
  -3  -1  16  603.95   16.74
  -3  -1  15  109.67    8.80
  -3  -1  14    7.93    6.21
  -3  -1  13  142.73    7.74
  -3  -1  12 1566.63   19.06
  -3  -1  11   94.45    6.27
  -3  -1  10  464.57   10.03
  -3  -1   9  192.47    6.77
   3  -1  -9  192.60    6.75
   3  -1  -8 2306.09   18.14
  -3  -1   8 2364.55   18.43
  -3  -1   7    4.50    3.38
   3  -1  -7   -5.39    3.57
  -3  -1   6 3310.31   37.88
   3  -1  -6 3358.01   27.13
  -3  -1   5  137.76    4.70
   3  -1  -5  122.86    4.47
   3  -1  -4 1950.03   18.35
  -3  -1   4 2033.36   18.68
  -3  -1   3  455.84    6.40
   3  -1  -3  408.77    6.22
  -3  -1   2 7747.35   45.28
   3  -1  -2 7722.11   46.06
   3  -1  -1   59.61    3.33
  -3  -1   1   62.95    3.18
  -3  -1   0  315.87    5.14
   3  -1   0  310.60    5.13
   3  -1   1 1081.67   12.91
  -3  -1  -1 1097.80   12.82
  -3  -1  -2 6931.71   46.92
   3  -1   2 6873.40   47.18
   3  -1   3   59.72    3.70
  -3  -1  -3   60.04    3.61
   3  -1   4  307.64    6.41
  -3  -1  -4  297.69    6.23
   3  -1   5  583.52    8.84
  -3  -1  -5  580.24    8.83
   3  -1   6 3042.62   40.79
  -3  -1  -6 3100.63   41.10
   3  -1   7   19.98    2.98
  -3  -1  -7   18.69    3.07
   3  -1   8 1173.57   14.72
   3  -1   9  126.18    7.07
   3  -1  10  778.22   13.81
   3  -1  11    4.60    5.26
   3  -1  12 1127.51   18.04
   3  -1  13   -7.97    7.66
   3  -1  14   59.29    7.17
   3  -1  15   17.01    7.06
  -3  -2  16   -5.81    9.96
  -3  -2  15  342.40   13.46
  -3  -2  14  193.56   10.61
  -3  -2  13  583.07   13.34
  -3  -2  12    5.74    5.75
  -3  -2  11 1816.55   19.82
  -3  -2  10  450.27   10.12
  -3  -2   9  219.88    7.35
  -3  -2   8  102.57    5.58
   3  -2  -8   99.97    5.69
  -3  -2   7 3989.60   46.13
   3  -2  -7 3879.85   23.02
  -3  -2   6  182.34    5.59
   3  -2  -6  171.25    5.66
  -3  -2   5  337.43    6.69
   3  -2  -5  324.56    6.72
  -3  -2   4  527.59    7.67
   3  -2  -4  523.89    7.72
   3  -2  -3 5406.33   43.67
  -3  -2   3 5514.71   43.65
  -3  -2   2   91.35    3.76
   3  -2  -2   77.20    3.82
   3  -2  -1 4163.38   36.02
  -3  -2   1 4211.31   36.11
   3  -2   0 1360.01   14.98
  -3  -2   0 1343.84   10.56
   3  -2   1 3641.24   35.72
  -3  -2  -1 3642.79   35.00
   3  -2   2  614.75    8.04
  -3  -2  -2  619.22    8.06
  -3  -2  -3 6908.15   52.96
   3  -2   3 6765.21   53.06
  -3  -2  -4 1387.29   18.29
   3  -2   4 1382.32   18.35
   3  -2   5  773.44   10.54
  -3  -2  -5  807.07   10.63
   3  -2   6  647.77   10.39
  -3  -2  -6  595.58    9.97
   3  -2   7 4616.14   55.12
   3  -2   8  568.06   11.14
   3  -2   9    3.50    3.57
   3  -2  10  478.53   11.52
   3  -2  11 1786.52   21.64
   3  -2  12   69.74    6.38
   3  -2  13  146.21   10.27
   3  -2  14  272.17   13.51
  -3  -3  16  414.27   15.99
  -3  -3  15  226.61   12.90
  -3  -3  14   11.98    5.65
  -3  -3  13  859.49   16.23
  -3  -3  12  993.73   16.32
  -3  -3  11  195.10    8.20
  -3  -3  10   42.75    3.92
  -3  -3   9 2383.82   29.79
  -3  -3   8 1169.94   14.34
   3  -3  -7   20.67    3.02
  -3  -3   7   24.42    2.96
  -3  -3   6  250.51    6.75
   3  -3  -6  274.43    7.13
  -3  -3   5 4326.60   46.27
   3  -3  -5 4395.66   33.80
  -3  -3   4  621.56    8.85
   3  -3  -4  589.54    9.07
  -3  -3   3  117.95    4.54
   3  -3  -3  129.70    4.99
   3  -3  -2  827.48    9.69
  -3  -3   2  788.83    9.29
  -3  -3   1 4327.19   40.81
   3  -3  -1 4421.73   42.59
   3  -3   0   69.58    3.91
  -3  -3   0   73.63    3.84
   3  -3   1  717.92    9.22
  -3  -3  -1  704.40    8.92
   3  -3   2 1480.42   18.73
  -3  -3  -2 1440.24   18.14
   3  -3   3 1784.74   21.49
  -3  -3  -3 1679.66   20.43
   3  -3   4   34.46    3.13
  -3  -3  -4   23.23    2.76
  -3  -3  -5 1018.61   12.59
   3  -3   5 1057.69   13.15
   3  -3   6 1112.55   14.08
   3  -3   7  219.86    7.66
   3  -3   8  189.40    7.51
   3  -3   9  715.39   13.36
   3  -3  10  376.25   10.72
   3  -3  11   12.11    4.13
   3  -3  12  257.90   11.94
   3  -3  13  323.15   13.39
   3  -3  14   28.41    7.86
  -3  -4  15   89.99    8.47
  -3  -4  14  443.54   15.39
  -3  -4  13  101.01    9.73
  -3  -4  12   46.26    4.77
  -3  -4  11  359.28   10.60
  -3  -4  10  702.14   13.40
  -3  -4   9   38.31    3.90
  -3  -4   8  839.41   13.01
  -3  -4   7  748.12   11.82
  -3  -4   6  665.24   10.74
   3  -4  -5   44.96    3.31
  -3  -4   5   32.18    2.86
   3  -4  -4 2526.65   27.21
  -3  -4   4 2432.23   25.86
  -3  -4   3  937.44   11.45
   3  -4  -3  942.75   11.85
   3  -4  -2  220.68    6.49
  -3  -4   2  221.24    6.02
   3  -4  -1  382.45    8.03
  -3  -4   1  339.65    7.06
   3  -4   0 3224.07   41.93
  -3  -4   0 3183.07   39.75
   3  -4   1  730.42   10.53
  -3  -4  -1  722.82   10.05
  -3  -4  -2   30.94    2.75
   3  -4   2   26.17    2.92
   3  -4   3  640.60   10.64
  -3  -4  -3  620.99   10.00
   3  -4   4 2349.26   27.88
  -3  -4  -4 2359.07   27.15
   3  -4   5  283.23    8.03
   3  -4   6  475.02   10.27
   3  -4   7  469.23   10.62
   3  -4   8 1271.13   17.14
   3  -4   9   41.88    4.46
   3  -4  10  680.66   14.21
   3  -4  11  161.11   10.41
   3  -4  12  466.64   14.39
   3  -4  13   -9.06   10.53
  -3  -5  14    3.63   11.13
  -3  -5  13  608.16   17.23
  -3  -5  12  205.76   10.29
  -3  -5  11  156.06    8.94
  -3  -5  10   51.03    4.88
  -3  -5   9 1975.92   21.61
  -3  -5   8  307.79    9.29
  -3  -5   7   -3.77    4.57
  -3  -5   6  420.67    9.75
  -3  -5   5 3087.67   32.64
  -3  -5   4  234.14    7.15
  -3  -5   3  394.61    8.65
  -3  -5   2  868.14   11.99
  -3  -5   1 2267.42   26.12
  -3  -5   0    0.14    4.21
   3  -5   0    6.12    2.79
   3  -5   1 1263.11   14.80
   3  -5   2  702.75   11.64
   3  -5   3  438.06    9.72
   3  -5   4  165.54    7.08
   3  -5   5 1542.62   18.03
   3  -5   6  256.78    9.19
   3  -5   7   40.02    4.12
   3  -5   8  420.46   11.68
   3  -5   9 1072.78   17.93
   3  -5  10   48.35    5.82
   3  -5  11  412.57   14.93
   3  -5  12  368.65   15.28
  -3  -6  13  -12.78   11.51
  -3  -6  12   51.32    7.94
  -3  -6  11    8.17    7.66
  -3  -6  10 1430.23   21.03
  -3  -6   9    8.18    6.46
  -3  -6   8  595.99   13.41
  -3  -6   7   42.89    4.88
  -3  -6   6 1359.50   17.41
  -3  -6   5   14.52    3.31
  -3  -6   4 1947.14   19.68
  -3  -6   3   84.95    5.87
  -3  -6   2  453.16    9.82
  -3  -6   1   44.23    3.71
  -3  -6   0 3070.25   33.61
   3  -6   0 3005.92   33.29
   3  -6   1   50.44    3.95
   3  -6   2    9.37    3.21
   3  -6   3   42.59    3.94
   3  -6   4 2592.96   24.15
   3  -6   5    5.10    6.87
   3  -6   6  276.59   10.57
   3  -6   7    7.78    7.18
   3  -6   8 1175.64   19.40
   3  -6   9    5.40    8.05
   3  -6  10  450.07   16.19
   3  -6  11   13.10   11.01
  -3  -7  11  109.54    8.57
  -3  -7  10   68.18    8.00
  -3  -7   9 1008.21   18.61
  -3  -7   8   46.22    5.68
  -3  -7   7   19.45    5.00
  -3  -7   6  210.81    9.09
  -3  -7   5 1392.69   18.89
  -3  -7   4   18.74    4.26
  -3  -7   3  605.15   12.84
  -3  -7   2  333.99   10.18
  -3  -7   1 1214.08   16.91
   3  -7   0   12.40    3.88
  -3  -7   0   12.37    4.01
   3  -7   1 1785.02   20.83
   3  -7   2  326.76   10.23
   3  -7   3  611.70   13.19
   3  -7   4   28.08    4.56
   3  -7   5 1894.54   23.17
   3  -7   6  176.96   10.11
   3  -7   7   90.17    6.87
   3  -7   8   53.85    7.92
   3  -7   9 1160.70   22.55
  -3  -8   9   -0.03    6.55
  -3  -8   8  259.31   10.50
  -3  -8   7  251.06   10.18
  -3  -8   6  561.47   15.15
  -3  -8   5   27.53    5.61
  -3  -8   4  726.36   15.71
  -3  -8   3  150.00    9.19
  -3  -8   2  184.96   10.14
  -3  -8   1   59.75    5.55
   3  -8   0 1145.20   18.24
  -3  -8   0 1165.46   18.51
   3  -8   1   32.74    5.37
   3  -8   2    2.09    8.08
   3  -8   3   82.73    6.62
   3  -8   4  907.72   18.40
   3  -8   5   30.73    4.69
   3  -8   6  130.35    8.52
   3  -8   7   94.90    8.95
  -3  -9   6  249.55   11.15
  -3  -9   5  436.99   13.39
  -3  -9   4   60.09    5.32
  -3  -9   3   -0.95    6.50
  -3  -9   2  453.93   13.10
  -3  -9   1  456.63   13.05
   3  -9   0   26.40    4.32
  -3  -9   0   17.16    4.48
   3  -9   1  150.34    9.10
   3  -9   2  426.21   13.34
   3  -9   3  166.92    9.94
   3  -9   4    1.67    6.95
  -4   0  16  290.89   12.60
  -4   0  15   -7.58    7.61
  -4   0  14 1361.05   20.06
  -4   0  13   -0.74    5.32
  -4   0  12  126.50    6.95
  -4   0  11    0.20    5.00
  -4   0  10 2996.18   33.16
  -4   0   9   -2.06    4.05
  -4   0   8   16.36    2.87
   4   0  -8   17.36    2.88
   4   0  -7   -2.83    3.53
  -4   0   7   -6.90    3.70
   4   0  -6 2959.92   18.61
  -4   0   6 3179.78   38.44
   4   0  -5    3.48    3.04
  -4   0   5    2.56    2.99
  -4   0   4  892.62   13.53
   4   0  -4  861.07    9.44
   4   0  -3    2.60    2.80
  -4   0   3   -1.66    2.86
   4   0  -2  950.86    9.08
  -4   0   2 1010.82   13.19
  -4   0   1    3.86    1.92
   4   0  -1    6.02    1.84
  -4   0   0 4170.45   36.95
   4   0   0 4043.23   36.43
   4   0   1    1.83    2.95
  -4   0  -1    5.87    2.14
  -4   0  -2   22.30    2.27
   4   0   2   20.55    2.31
  -4   0  -3    3.49    2.14
   4   0   3   -0.88    2.99
   4   0   4 5183.08   49.71
  -4   0  -4 4990.59   48.78
  -4   0  -5    3.30    3.73
   4   0   5    4.60    3.58
   4   0   6  594.37    9.97
  -4   0  -6  518.93    9.41
   4   0   7    2.08    2.84
   4   0   8 2321.19   29.78
   4   0   9   -5.20    4.94
   4   0  10  773.42   14.10
   4   0  11    5.87    5.45
   4   0  12  391.79   12.61
   4   0  13    9.42    8.16
   4   0  14  530.75   16.31
  -4  -1  16   40.94    6.93
  -4  -1  15  328.80   12.42
  -4  -1  14    4.69    4.79
  -4  -1  13 1427.74   19.57
  -4  -1  12  131.11    7.57
  -4  -1  11  237.69    8.44
  -4  -1  10   72.87    5.75
  -4  -1   9 3960.82   36.36
   4  -1  -8  338.68    7.99
  -4  -1   8  318.47    7.89
   4  -1  -7   27.45    2.87
  -4  -1   7   33.58    2.70
  -4  -1   6  488.60    8.23
   4  -1  -6  468.19    8.00
   4  -1  -5 6300.92   36.86
  -4  -1   5 6557.30   52.96
  -4  -1   4  632.45    8.37
   4  -1  -4  633.55    8.49
  -4  -1   3 1641.54   24.64
   4  -1  -3 1671.94   12.67
  -4  -1   2  638.76    7.78
   4  -1  -2  602.16    7.64
  -4  -1   1 5771.22   43.64
   4  -1  -1 5096.03   29.06
   4  -1   0  409.35    6.54
  -4  -1   0  366.83    6.19
   4  -1   1 4842.17   42.22
  -4  -1  -1 4728.59   41.35
   4  -1   2  159.91    5.05
  -4  -1  -2  150.16    4.84
   4  -1   3 2333.35   32.64
  -4  -1  -3 2332.86   32.39
  -4  -1  -4    3.59    3.44
   4  -1   4    6.71    2.62
   4  -1   5 4984.66   52.32
  -4  -1  -5 4940.57   51.73
   4  -1   6    2.95    3.93
  -4  -1  -6   -1.09    4.05
   4  -1   7  273.60    7.70
   4  -1   8  112.84    6.55
   4  -1   9 2913.66   35.45
   4  -1  10    7.95    5.87
   4  -1  11   21.71    4.39
   4  -1  12  132.34    8.97
   4  -1  13 1055.31   20.19
   4  -1  14   11.84   10.35
  -4  -2  16   -6.64    9.95
  -4  -2  15   61.39    6.77
  -4  -2  14 1080.50   19.14
  -4  -2  13  178.16    8.41
  -4  -2  12  152.38    7.72
  -4  -2  11  366.49    9.80
  -4  -2  10 1856.71   19.46
  -4  -2   9   11.65    3.24
  -4  -2   8 1227.13   14.34
   4  -2  -8 1249.43   14.49
  -4  -2   7 1064.97   12.66
   4  -2  -7  989.97   12.42
   4  -2  -6 1664.83   15.04
  -4  -2   6 1740.83   21.50
   4  -2  -5   96.78    4.65
  -4  -2   5  110.26    4.77
   4  -2  -4 2869.43   17.97
  -4  -2   4 2869.84   35.48
  -4  -2   3 1871.27   27.80
   4  -2  -3 1875.75   14.29
   4  -2  -2  748.05    8.97
  -4  -2   2  840.19   13.31
  -4  -2   1  468.43    7.14
   4  -2  -1  420.53    6.82
  -4  -2   0 2831.55   23.68
   4  -2   0 2849.98   33.52
  -4  -2  -1 1497.49   17.84
   4  -2   1 1475.14   17.99
  -4  -2  -2   29.62    2.45
   4  -2   2   22.08    2.58
  -4  -2  -3  721.91    9.78
   4  -2   3  704.05    9.84
  -4  -2  -4 1477.93   20.24
   4  -2   4 1496.63   20.49
   4  -2   5  447.08    8.94
  -4  -2  -5  409.13    8.50
   4  -2   6  233.79    7.42
   4  -2   7  707.02   12.10
   4  -2   8  468.32   10.66
   4  -2   9   34.86    4.14
   4  -2  10  515.31   12.07
   4  -2  11  388.83   12.50
   4  -2  12   46.10    6.26
   4  -2  13   -7.82    9.59
   4  -2  14  428.42   15.63
  -4  -3  16  227.92   13.67
  -4  -3  15  335.32   14.48
  -4  -3  14   11.38    6.09
  -4  -3  13  185.45   10.35
  -4  -3  12  590.35   13.33
  -4  -3  11  212.92    8.62
  -4  -3  10  281.83    8.92
  -4  -3   9 1096.76   15.05
  -4  -3   8  739.61   11.90
  -4  -3   7   10.92    2.77
  -4  -3   6  870.07   11.62
   4  -3  -6  854.69   11.79
   4  -3  -5 2832.53   19.97
  -4  -3   5 2888.98   39.58
   4  -3  -4  400.83    8.02
  -4  -3   4  423.60    7.81
  -4  -3   3  252.80    6.14
   4  -3  -3  271.81    6.50
  -4  -3   2 1578.77   19.20
   4  -3  -2 1500.87   19.26
  -4  -3   1 3176.66   37.72
   4  -3  -1 3276.14   27.09
   4  -3   0   39.02    3.62
  -4  -3   0   25.41    2.55
   4  -3   1  989.23   11.47
  -4  -3  -1  967.37   11.20
   4  -3   2 1619.87   20.86
  -4  -3  -2 1586.43   20.37
   4  -3   3 1257.47   13.63
  -4  -3  -3 1285.50   19.06
   4  -3   4   95.92    5.08
  -4  -3  -4   90.70    5.27
   4  -3   5 1370.74   15.32
   4  -3   6  930.11   13.50
   4  -3   7   97.80    6.27
   4  -3   8  327.15    9.68
   4  -3   9 1037.87   16.56
   4  -3  10  310.09   10.78
   4  -3  11   18.01    6.01
   4  -3  12  342.47   13.37
   4  -3  13  455.14   16.22
  -4  -4  15  392.05   15.66
  -4  -4  14  244.90   13.51
  -4  -4  13  392.78   13.37
  -4  -4  12   14.69    5.64
  -4  -4  11 1405.41   19.53
  -4  -4  10  465.65   11.30
  -4  -4   9  157.05    7.56
  -4  -4   8  298.41    8.72
  -4  -4   7 2475.11   21.09
  -4  -4   6  570.76   10.41
  -4  -4   5   94.60    5.37
   4  -4  -4 1033.13   13.21
  -4  -4   4 1029.81   12.77
  -4  -4   3 2579.74   27.19
   4  -4  -3 2562.84   27.76
   4  -4  -2  302.94    7.50
  -4  -4   2  333.07    7.37
  -4  -4   1 1525.53   20.54
   4  -4  -1 1549.97   20.88
  -4  -4   0 1499.29   14.69
   4  -4   0 1504.62   14.82
   4  -4   1 1336.03   14.43
  -4  -4  -1 1359.55   14.16
   4  -4   2    4.14    4.33
  -4  -4  -2   16.18    2.79
   4  -4   3 2968.62   44.51
   4  -4   4 1136.55   14.56
   4  -4   5  299.97    8.66
   4  -4   6  141.89    7.35
   4  -4   7 2221.53   22.36
   4  -4   8  501.70   12.15
   4  -4   9   -5.97    5.82
   4  -4  10  281.27   11.92
   4  -4  11  807.51   17.27
   4  -4  12  127.19   11.98
  -4  -5  14    9.98   10.24
  -4  -5  13   85.41    8.39
  -4  -5  12 1213.38   20.05
  -4  -5  11   95.14    7.97
  -4  -5  10  180.71    8.55
  -4  -5   9  169.47    8.39
  -4  -5   8 1465.66   18.23
  -4  -5   7   46.23    3.91
  -4  -5   6  922.52   13.75
  -4  -5   5  136.81    6.51
  -4  -5   4  743.18   11.99
  -4  -5   3    3.91    4.29
  -4  -5   2 1968.47   25.55
  -4  -5   1   73.39    5.06
   4  -5   0   39.09    3.45
  -4  -5   0   36.21    3.18
   4  -5   1   76.31    5.57
   4  -5   2 2293.13   29.75
   4  -5   3   30.77    3.61
   4  -5   4  166.66    7.42
   4  -5   5   87.44    6.69
   4  -5   6 1395.35   18.76
   4  -5   7   13.15    4.39
   4  -5   8  435.55   12.40
   4  -5   9   55.86    5.47
   4  -5  10  404.46   13.43
   4  -5  11   -0.71   10.82
  -4  -6  13  311.31   15.27
  -4  -6  12    7.33   11.21
  -4  -6  11  694.12   16.03
  -4  -6  10   68.44    6.08
  -4  -6   9   92.63    8.74
  -4  -6   8    8.32    4.68
  -4  -6   7 1698.00   20.51
  -4  -6   6   74.22    7.08
  -4  -6   5   49.15    3.90
  -4  -6   4    2.57    4.84
  -4  -6   3 2197.84   21.12
  -4  -6   2   24.80    3.40
  -4  -6   1  660.82   12.00
   4  -6   0   44.71    4.11
  -4  -6   0   55.85    3.93
   4  -6   1 1526.53   18.53
   4  -6   2    8.39    3.70
   4  -6   3 1474.00   18.93
   4  -6   4  118.56    8.41
   4  -6   5  416.51   12.22
   4  -6   6   -2.43    7.96
   4  -6   7 1432.72   21.34
   4  -6   8   82.77    6.73
   4  -6   9    8.64   10.57
   4  -6  10   12.55   11.56
  -4  -7  11   -9.27   10.97
  -4  -7  10  248.78   13.29
  -4  -7   9   81.01    6.64
  -4  -7   8 1028.24   18.40
  -4  -7   7   17.69    5.49
  -4  -7   6 1209.50   18.60
  -4  -7   5   97.44    7.73
  -4  -7   4  897.17   15.94
  -4  -7   3   68.53    4.91
  -4  -7   2 2258.44   23.33
  -4  -7   1   45.67    4.79
  -4  -7   0  233.96    9.37
   4  -7   0  249.41    9.16
   4  -7   1   57.99    4.88
   4  -7   2 2006.05   23.19
   4  -7   3   16.24    4.34
   4  -7   4   20.01    5.18
   4  -7   5   35.28    6.17
   4  -7   6 1028.00   19.98
   4  -7   7   15.74   10.87
   4  -7   8  332.21   15.40
   4  -7   9   19.28    8.25
  -4  -8   9   34.98    5.42
  -4  -8   8   32.45    7.43
  -4  -8   7  945.99   19.76
  -4  -8   6  124.74   11.67
  -4  -8   5  -48.50   14.32
  -4  -8   4  160.91   10.29
  -4  -8   3 1086.32   18.92
  -4  -8   2   24.83    5.26
  -4  -8   1  288.51   11.50
  -4  -8   0  358.58   12.40
   4  -8   0  383.41   12.77
   4  -8   1  617.14   15.47
   4  -8   2    8.96    8.06
   4  -8   3  639.99   15.79
   4  -8   4  478.13   13.62
   4  -8   5  100.97    8.74
   4  -8   6   39.80    5.40
  -4  -9   4   44.11    5.36
  -4  -9   3   28.57    5.09
  -4  -9   2  355.91   12.17
  -4  -9   1  283.49   11.29
   4  -9   0    3.88    6.42
  -4  -9   0    5.73    6.23
   4  -9   1  155.34    9.95
   4  -9   2  429.55   13.61
  -5   0  16   -3.57    8.63
  -5   0  15  285.54   12.28
  -5   0  14    4.87    6.76
  -5   0  13  445.88   11.92
  -5   0  12   -0.03    5.39
  -5   0  11 1565.68   18.68
  -5   0  10    4.27    4.69
  -5   0   9   29.20    3.39
   5   0  -8   -1.20    4.14
  -5   0   8    0.49    3.97
  -5   0   7 3955.05   47.70
   5   0  -7 3775.20   23.42
   5   0  -6   -0.09    3.37
  -5   0   6   -0.73    3.54
  -5   0   5  539.67    8.64
   5   0  -5  523.08    8.49
  -5   0   4    5.34    2.15
   5   0  -4    4.07    2.20
   5   0  -3 5831.34   49.56
  -5   0   3 5982.98   50.02
   5   0  -2    0.78    2.99
  -5   0   2    3.18    2.94
   5   0  -1 2025.97   20.41
  -5   0   1 2110.29   29.32
  -5   0   0   -2.93    2.95
   5   0   0    1.16    2.99
  -5   0  -1 3843.37   41.18
   5   0   1 3873.06   41.43
  -5   0  -2   -5.22    3.40
   5   0   2    5.03    2.28
  -5   0  -3 2642.96   37.15
   5   0   3 2700.05   37.62
   5   0   4    0.02    3.62
  -5   0  -4   -1.62    3.66
   5   0   5  826.99   11.82
   5   0   6   -3.49    4.31
   5   0   7 2389.91   30.25
   5   0   8   -3.02    4.99
   5   0   9    1.27    5.17
   5   0  10   -0.52    5.63
   5   0  11 1252.04   19.72
   5   0  12   -0.54    7.43
   5   0  13  192.14   12.38
  -5  -1  16  759.34   18.68
  -5  -1  15   -3.80    6.96
  -5  -1  14   -0.82    6.73
  -5  -1  13   88.65    7.79
  -5  -1  12 1719.94   20.54
  -5  -1  11    3.52    5.11
  -5  -1  10  249.02    8.41
  -5  -1   9   47.40    3.74
  -5  -1   8 2392.54   27.97
  -5  -1   7   28.40    2.91
   5  -1  -7   22.65    3.02
   5  -1  -6 1464.90   14.46
  -5  -1   6 1612.96   21.17
   5  -1  -5   35.30    2.71
  -5  -1   5   37.09    2.83
  -5  -1   4 1918.70   21.21
   5  -1  -4 1951.58   15.31
   5  -1  -3  115.49    4.76
  -5  -1   3  134.47    4.86
   5  -1  -2 3101.51   25.70
  -5  -1   2 3442.25   38.09
   5  -1  -1  268.82    6.05
  -5  -1   1  280.59    6.04
   5  -1   0  465.66    7.69
  -5  -1   0  475.58    7.71
   5  -1   1  241.05    6.19
  -5  -1  -1  269.70    6.25
  -5  -1  -2 3333.87   40.40
   5  -1   2 3302.72   40.40
   5  -1   3  151.01    5.53
  -5  -1  -3  147.45    5.65
   5  -1   4   32.16    3.05
  -5  -1  -4   31.77    2.92
   5  -1   5  248.95    7.57
   5  -1   6 1723.38   24.96
   5  -1   7   10.22    3.47
   5  -1   8  433.01   10.66
   5  -1   9  143.50    7.87
   5  -1  10  456.72   11.88
   5  -1  11    1.36    6.78
   5  -1  12  500.51   15.02
   5  -1  13   48.20    7.06
  -5  -2  16   12.73    9.53
  -5  -2  15  260.02   12.87
  -5  -2  14  172.52   10.48
  -5  -2  13  712.01   14.78
  -5  -2  12   44.09    4.60
  -5  -2  11 1372.10   18.12
  -5  -2  10  573.33   11.59
  -5  -2   9  368.63    9.21
  -5  -2   8  304.36    8.20
  -5  -2   7 3207.89   31.60
   5  -2  -7 3282.65   45.89
   5  -2  -6  716.21   10.80
  -5  -2   6  741.38   10.72
   5  -2  -5   22.34    2.86
  -5  -2   5   19.82    2.59
   5  -2  -4  867.31   10.94
  -5  -2   4  943.51   11.28
  -5  -2   3 4123.31   44.53
   5  -2  -3 4032.10   31.42
   5  -2  -2  304.76    6.72
  -5  -2   2  328.75    6.91
  -5  -2   1 1286.55   17.45
   5  -2  -1 1290.59   12.39
   5  -2   0 1588.87   19.75
  -5  -2   0 1584.02   13.90
  -5  -2  -1 2707.44   36.70
   5  -2   1 2635.51   25.93
  -5  -2  -2   10.73    2.64
   5  -2   2    5.47    3.75
  -5  -2  -3 2799.17   20.06
   5  -2   3 3040.91   42.11
   5  -2   4 1407.06   15.15
   5  -2   5  840.31   12.57
   5  -2   6   43.36    3.80
   5  -2   7 2730.60   33.55
   5  -2   8  607.11   12.42
   5  -2   9   80.20    6.46
   5  -2  10   64.03    5.94
   5  -2  11 1269.27   20.98
   5  -2  12  127.77   11.64
   5  -2  13   23.34    6.97
  -5  -3  15  849.25   19.60
  -5  -3  14   67.58    6.91
  -5  -3  13  521.64   14.62
  -5  -3  12 1386.30   19.71
  -5  -3  11  925.85   15.72
  -5  -3  10  423.05   10.60
  -5  -3   9 1588.93   18.19
  -5  -3   8 1804.54   26.05
  -5  -3   7  375.47    9.02
  -5  -3   6 1105.13   13.56
  -5  -3   5 2554.85   27.58
   5  -3  -5 2561.88   28.06
  -5  -3   4 1028.57   12.47
   5  -3  -4  962.92   12.23
  -5  -3   3    5.42    3.66
   5  -3  -3    6.64    2.76
  -5  -3   2 1885.24   22.65
   5  -3  -2 1830.99   22.30
   5  -3  -1 2060.10   16.62
  -5  -3   1 2103.36   23.71
  -5  -3   0   75.21    4.55
   5  -3   0   67.90    4.69
  -5  -3  -1  552.98    9.42
   5  -3   1  554.22    9.47
   5  -3   2 2034.78   25.10
  -5  -3  -2 2035.70   24.77
   5  -3   3  761.07   11.63
   5  -3   4  113.57    6.00
   5  -3   5 1146.63   15.08
   5  -3   6 1261.43   16.38
   5  -3   7   32.65    4.15
   5  -3   8  320.79   10.10
   5  -3   9  950.23   16.71
   5  -3  10  371.56   13.12
   5  -3  11   75.27    6.68
   5  -3  12  312.91   14.91
  -5  -4  15   10.01    7.16
  -5  -4  14  331.80   15.84
  -5  -4  13  254.42   12.16
  -5  -4  12  184.07   10.49
  -5  -4  11   78.28    5.17
  -5  -4  10  345.43   10.14
  -5  -4   9  205.34    8.08
  -5  -4   8 1225.75   16.22
  -5  -4   7  288.91    8.71
  -5  -4   6  147.72    6.76
  -5  -4   5   25.76    3.12
  -5  -4   4 2930.17   31.06
  -5  -4   3  447.85    9.07
  -5  -4   2    1.35    4.03
  -5  -4   1  112.27    5.39
  -5  -4   0 3000.67   30.67
   5  -4   0 3071.49   31.08
   5  -4   1  251.74    7.64
   5  -4   2   55.87    3.82
   5  -4   3  455.61   10.07
   5  -4   4 1793.91   26.60
   5  -4   5   59.13    5.75
   5  -4   6  253.35    8.92
   5  -4   7  487.27   11.92
   5  -4   8  622.95   13.90
   5  -4   9   -2.36    7.46
   5  -4  10  345.84   13.01
   5  -4  11  280.52   13.56
   5  -4  12  131.72   12.40
  -5  -5  14   13.52   11.14
  -5  -5  13  591.26   17.86
  -5  -5  12   74.92    5.94
  -5  -5  11  309.21   11.49
  -5  -5  10   13.22    4.17
  -5  -5   9 1757.16   21.02
  -5  -5   8  154.48    7.34
  -5  -5   7   34.58    3.69
  -5  -5   6  109.50    6.35
  -5  -5   5 2953.96   34.12
  -5  -5   4  191.85    7.30
  -5  -5   3  150.70    6.79
  -5  -5   2  341.38    8.89
  -5  -5   1 2635.96   30.91
  -5  -5   0  128.91    6.37
   5  -5   0  102.93    6.13
   5  -5   1  736.66   12.72
   5  -5   2  368.38    9.49
   5  -5   3 1038.24   15.23
   5  -5   4   18.63    3.77
   5  -5   5 1114.31   17.00
   5  -5   6  197.44    9.28
   5  -5   7   83.15    7.69
   5  -5   8    5.98    7.49
   5  -5   9  891.73   17.91
   5  -5  10   60.09    8.48
   5  -5  11   56.15    8.08
  -5  -6  12    1.02   10.79
  -5  -6  11   16.77    7.22
  -5  -6  10 1012.69   18.18
  -5  -6   9    3.33    7.18
  -5  -6   8  362.87   11.19
  -5  -6   7   41.89    4.87
  -5  -6   6 1133.34   17.35
  -5  -6   5    7.48    6.17
  -5  -6   4 1371.68   18.31
  -5  -6   3   95.84    6.35
  -5  -6   2  447.56   10.75
  -5  -6   1   13.54    3.48
  -5  -6   0 2241.62   31.37
   5  -6   0 2295.74   32.13
   5  -6   1   92.29    7.69
   5  -6   2    4.61    6.43
   5  -6   3   23.23    5.09
   5  -6   4 1935.54   23.20
   5  -6   5   51.41    5.42
   5  -6   6  210.98   11.03
   5  -6   7   18.74    6.06
   5  -6   8  847.99   20.12
   5  -6   9  -15.28   11.22
  -5  -7  11  327.23   14.49
  -5  -7  10   63.28    7.88
  -5  -7   9 1047.61   20.16
  -5  -7   8   12.77    5.24
  -5  -7   7   69.35    5.85
  -5  -7   6   63.76    5.78
  -5  -7   5 1268.17   19.30
  -5  -7   4    4.16    6.78
  -5  -7   3   82.19    7.56
  -5  -7   2   59.67    5.28
  -5  -7   1  956.18   16.55
  -5  -7   0   28.48    4.81
   5  -7   0   16.86    4.61
   5  -7   1  592.45   15.00
   5  -7   2   34.12    5.81
   5  -7   3  430.59   13.50
   5  -7   4   32.99    6.04
   5  -7   5  972.73   21.44
   5  -7   6   22.50    7.78
   5  -7   7  106.70    8.79
  -5  -8   8  101.01    8.72
  -5  -8   7  257.05   13.39
  -5  -8   6  466.78   15.61
  -5  -8   5   12.27   10.24
  -5  -8   4  429.23   14.52
  -5  -8   3  403.69   13.21
  -5  -8   2  134.89   11.48
  -5  -8   1   57.32    7.22
  -5  -8   0  674.07   15.68
   5  -8   0  708.21   15.79
   5  -8   1  276.56   11.03
   5  -8   2   11.17    4.54
   5  -8   3    7.52    7.60
   5  -8   4  568.89   15.70
   5  -8   5   94.48    8.85
  -6   0  16   26.87    6.90
  -6   0  15  -14.93    9.48
  -6   0  14 1642.32   23.08
  -6   0  13    5.39    3.99
  -6   0  12  113.58    7.63
  -6   0  11  -13.69    5.72
  -6   0  10 3229.19   36.76
  -6   0   9   -2.05    4.37
  -6   0   8 1194.34   14.77
  -6   0   7   -6.23    4.26
  -6   0   6 3311.12   44.62
   6   0  -6 3318.04   44.44
   6   0  -5    2.14    3.73
  -6   0   5   -1.96    3.68
  -6   0   4 3705.48   44.33
   6   0  -4 3420.72   30.21
   6   0  -3    4.37    2.40
  -6   0   3    2.67    3.41
   6   0  -2  949.00   11.26
  -6   0   2 1002.98   11.48
  -6   0   1    1.01    3.20
   6   0  -1   -0.80    3.49
  -6   0   0 4942.50   50.43
   6   0   0 5225.36   51.77
   6   0   1    8.31    2.62
  -6   0  -1    5.03    2.63
  -6   0  -2   36.05    2.98
   6   0   2   35.90    2.88
   6   0   3    4.96    4.00
   6   0   4 3705.29   49.54
   6   0   5   -6.76    4.54
   6   0   6  790.17   13.12
   6   0   7    3.23    5.31
   6   0   8 1454.51   18.96
   6   0   9    4.08    5.76
   6   0  10  959.83   17.21
   6   0  11   16.94    5.04
   6   0  12  270.28   13.45
  -6  -1  16   35.50    6.99
  -6  -1  15  611.87   16.56
  -6  -1  14    1.17    7.24
  -6  -1  13  881.40   16.54
  -6  -1  12   33.74    4.30
  -6  -1  11  573.76   12.24
  -6  -1  10   14.15    3.74
  -6  -1   9 2637.18   31.87
  -6  -1   8   32.14    3.32
  -6  -1   7  101.80    5.55
  -6  -1   6  193.66    6.59
   6  -1  -6  177.73    6.46
   6  -1  -5 3745.14   33.07
  -6  -1   5 3794.74   46.47
   6  -1  -4   39.38    2.92
  -6  -1   4   31.83    2.86
   6  -1  -3  199.24    6.18
  -6  -1   3  210.15    6.17
   6  -1  -2  489.94    8.58
  -6  -1   2  514.05    8.73
   6  -1  -1 3075.66   28.14
  -6  -1   1 3079.20   39.80
  -6  -1   0   19.55    2.72
   6  -1   0   24.39    2.74
   6  -1   1 1484.87   14.65
  -6  -1  -1 1451.35   20.52
  -6  -1  -2  458.75    8.79
   6  -1   2  459.99    8.92
   6  -1   3 1333.00   14.75
   6  -1   4    3.28    4.24
   6  -1   5 2232.70   29.04
   6  -1   6  178.17    7.72
   6  -1   7  231.88    8.51
   6  -1   8   38.26    4.39
   6  -1   9 1622.11   20.95
   6  -1  10   27.71    5.39
   6  -1  11   -2.35    8.96
   6  -1  12   61.29    7.84
  -6  -2  15  115.15   11.22
  -6  -2  14  506.66   14.54
  -6  -2  13   72.07    5.79
  -6  -2  12   17.80    4.06
  -6  -2  11  431.29   11.11
  -6  -2  10 1009.00   15.44
  -6  -2   9    8.18    3.11
  -6  -2   8  520.44   10.48
  -6  -2   7  852.40   12.60
  -6  -2   6  997.80   12.96
   6  -2  -5  239.68    7.13
  -6  -2   5  241.53    6.93
  -6  -2   4 1689.52   22.61
   6  -2  -4 1619.17   15.78
   6  -2  -3  925.93   11.90
  -6  -2   3  971.83   12.17
  -6  -2   2  570.73    9.39
   6  -2  -2  541.90    9.24
   6  -2  -1  558.45    9.25
  -6  -2   1  592.56    9.59
   6  -2   0 2214.48   25.13
  -6  -2   0 2207.70   17.86
  -6  -2  -1  561.77    9.79
   6  -2   1  560.07    9.66
   6  -2   2   87.44    5.25
   6  -2   3  519.22    9.96
   6  -2   4 1532.75   16.97
   6  -2   5  115.38    6.26
   6  -2   6   39.04    3.99
   6  -2   7  301.85    9.80
   6  -2   8  568.92   13.12
   6  -2   9   -4.15    7.63
   6  -2  10  206.33   11.24
   6  -2  11  169.01   11.78
   6  -2  12  117.87   11.48
  -6  -3  15  916.95   20.09
  -6  -3  14   18.89    7.06
  -6  -3  13  104.34    7.06
  -6  -3  12  790.41   16.42
  -6  -3  11  922.22   15.62
  -6  -3  10   68.88    6.01
  -6  -3   9  671.12   12.76
  -6  -3   8  931.02   14.01
  -6  -3   7  272.83    8.33
  -6  -3   6  528.76   10.25
  -6  -3   5 1859.69   25.18
  -6  -3   4  444.62    9.16
  -6  -3   3   42.19    3.27
  -6  -3   2 1182.18   13.76
  -6  -3   1 2435.47   27.46
   6  -3   0   22.66    3.11
  -6  -3   0   16.40    2.91
   6  -3   1  694.01   11.27
   6  -3   2 1336.67   15.54
   6  -3   3 1318.95   15.85
   6  -3   4  106.00    6.43
   6  -3   5 1113.63   15.70
   6  -3   6  816.52   14.34
   6  -3   7  210.35    8.86
   6  -3   8  251.71    9.86
   6  -3   9  873.88   17.64
   6  -3  10  300.75   13.74
   6  -3  11  -11.21   10.83
  -6  -4  14  350.48   15.31
  -6  -4  13  392.44   15.30
  -6  -4  12  171.77   10.32
  -6  -4  11 1197.32   19.25
  -6  -4  10  593.54   13.41
  -6  -4   9  431.17   11.17
  -6  -4   8  651.83   12.75
  -6  -4   7 2800.96   33.94
  -6  -4   6  601.82   11.81
  -6  -4   5  159.35    7.01
  -6  -4   4 1441.56   16.59
  -6  -4   3 3405.26   34.54
  -6  -4   2  304.15    8.27
  -6  -4   1   39.71    3.61
   6  -4   0 1701.20   17.64
  -6  -4   0 1667.73   17.56
   6  -4   1 2288.54   29.50
   6  -4   2   36.55    3.58
   6  -4   3  531.72   11.27
   6  -4   4 1130.26   16.16
   6  -4   5  845.27   14.80
   6  -4   6   28.66    4.49
   6  -4   7  786.07   15.42
   6  -4   8  367.74   12.65
   6  -4   9  146.50    9.65
   6  -4  10   76.97    8.57
  -6  -5  13   -0.31   11.11
  -6  -5  12  714.10   17.97
  -6  -5  11   33.68    5.23
  -6  -5  10  138.05    8.83
  -6  -5   9   31.64    4.24
  -6  -5   8  611.66   13.17
  -6  -5   7   44.58    4.12
  -6  -5   6  724.04   13.60
  -6  -5   5   13.51    3.58
  -6  -5   4  131.34    6.73
  -6  -5   3   25.38    3.53
  -6  -5   2 1481.09   17.60
  -6  -5   1    0.58    4.88
   6  -5   0  111.42    6.67
  -6  -5   0  111.86    6.12
   6  -5   1    4.79    4.91
   6  -5   2 1721.31   19.91
   6  -5   3   24.51    4.57
   6  -5   4  750.65   14.62
   6  -5   5   17.37    4.65
   6  -5   6 1107.48   18.52
   6  -5   7   29.02    5.42
   6  -5   8  980.89   20.20
   6  -5   9   -4.30   11.87
  -6  -6  12   52.57    8.33
  -6  -6  11  988.41   20.42
  -6  -6  10   69.37    7.50
  -6  -6   9   65.47    5.77
  -6  -6   8   64.35    5.72
  -6  -6   7 2270.18   24.82
  -6  -6   6  101.50    8.15
  -6  -6   5   59.48    5.17
  -6  -6   4   31.92    4.62
  -6  -6   3 2511.74   34.94
  -6  -6   2   97.01    7.33
  -6  -6   1  491.12   11.93
   6  -6   0   -0.58    6.91
  -6  -6   0    8.32    6.02
   6  -6   1 1589.72   20.76
   6  -6   2   26.42    5.05
   6  -6   3  875.69   16.54
   6  -6   4   59.92    5.78
   6  -6   5  501.20   14.37
   6  -6   6    0.93    8.06
   6  -6   7  785.15   19.10
   6  -6   8   95.51    8.79
  -6  -7  10    4.15   10.82
  -6  -7   9   20.57    7.32
  -6  -7   8  781.41   18.67
  -6  -7   7   30.56    7.04
  -6  -7   6  344.95   12.19
  -6  -7   5   26.34    5.36
  -6  -7   4  644.01   14.89
  -6  -7   3   10.50    8.39
  -6  -7   2  976.95   17.40
  -6  -7   1   -0.76    7.45
   6  -7   0  221.81   10.99
  -6  -7   0  243.58   10.65
   6  -7   1   38.45    5.81
   6  -7   2  955.40   21.42
   6  -7   3   36.45    7.86
   6  -7   4    5.89   10.52
   6  -7   5    9.71   10.93
   6  -7   6  520.39   18.09
  -6  -8   7  634.47   17.45
  -6  -8   6   71.78    7.92
  -6  -8   5    7.63   10.04
  -6  -8   4  152.32   12.69
  -6  -8   3  924.91   19.50
  -6  -8   2   10.27   10.14
  -6  -8   1  172.03   12.43
   6  -8   0  215.15   10.57
  -6  -8   0  195.31   12.76
   6  -8   1  797.47   17.44
   6  -8   2   71.47    5.91
   6  -8   3  511.02   14.87
  -7   0  15  591.46   16.44
  -7   0  14    4.73    7.76
  -7   0  13  589.16   14.86
  -7   0  12    1.58    4.15
  -7   0  11 1817.02   21.44
  -7   0  10   -7.73    5.31
  -7   0   9  130.71    6.68
  -7   0   8   -0.90    4.47
  -7   0   7 3536.28   50.54
  -7   0   6    5.26    4.22
  -7   0   5  198.71    6.83
  -7   0   4    4.13    3.97
  -7   0   3 4158.30   50.48
  -7   0   2    2.63    3.73
  -7   0   1 1271.48   14.10
   7   0   0   15.93    2.93
  -7   0   0   13.51    2.93
   7   0   1 2597.60   29.29
   7   0   2    0.30    4.41
   7   0   3 1735.52   25.29
   7   0   4    0.00    4.48
   7   0   5  740.88   13.03
   7   0   6   -4.51    5.40
   7   0   7 1418.85   18.99
   7   0   8   -4.23    6.22
   7   0   9   21.15    5.04
   7   0  10    9.25    8.51
   7   0  11  747.24   18.18
  -7  -1  15   68.09    7.13
  -7  -1  14   44.21    6.49
  -7  -1  13   33.11    5.57
  -7  -1  12 1458.50   20.07
  -7  -1  11   55.20    4.55
  -7  -1  10  167.48    7.58
  -7  -1   9  121.38    6.89
  -7  -1   8 1813.39   18.84
  -7  -1   7   24.92    3.49
  -7  -1   6 1519.18   16.55
  -7  -1   5   97.69    5.82
  -7  -1   4 1216.24   14.34
  -7  -1   3    3.62    2.79
  -7  -1   2 3669.96   47.23
  -7  -1   1   27.04    3.08
   7  -1   0  248.05    7.12
  -7  -1   0  239.07    7.27
   7  -1   1   60.90    5.32
   7  -1   2 4109.30   53.36
   7  -1   3    7.26    3.12
   7  -1   4   24.46    3.52
   7  -1   5  202.98    8.44
   7  -1   6 2219.89   22.67
   7  -1   7    4.48    5.61
   7  -1   8  282.47   10.68
   7  -1   9  213.05   10.29
   7  -1  10  726.18   17.25
   7  -1  11    6.95    9.49
  -7  -2  15   63.87    7.72
  -7  -2  14  610.95   16.90
  -7  -2  13  955.46   18.60
  -7  -2  12  110.98    9.08
  -7  -2  11  606.53   13.21
  -7  -2  10 1229.42   17.42
  -7  -2   9 1134.77   16.10
  -7  -2   8  419.97   10.24
  -7  -2   7 1555.30   17.48
  -7  -2   6 1497.58   16.80
  -7  -2   5  562.32   10.58
  -7  -2   4  779.44   12.00
  -7  -2   3 2020.58   25.95
  -7  -2   2  761.36   11.58
  -7  -2   1   12.46    2.98
   7  -2   0  860.77   12.40
  -7  -2   0  808.43   12.16
   7  -2   1 1215.41   14.98
   7  -2   2   77.54    5.94
   7  -2   3  446.59   10.16
   7  -2   4  593.93   11.92
   7  -2   5  320.87    9.89
   7  -2   6   37.37    4.28
   7  -2   7  808.35   15.41
   7  -2   8  268.30   11.04
   7  -2   9    5.24    5.75
   7  -2  10  128.35   11.06
   7  -2  11  612.03   17.57
  -7  -3  14   70.87    7.52
  -7  -3  13   51.60    7.14
  -7  -3  12  421.76   13.45
  -7  -3  11   48.75    5.76
  -7  -3  10  451.60   11.45
  -7  -3   9  328.72    9.81
  -7  -3   8  673.59   12.62
  -7  -3   7   24.76    3.62
  -7  -3   6 1063.59   14.94
  -7  -3   5  717.86   12.38
  -7  -3   4  374.53    9.02
  -7  -3   3  387.81    9.14
  -7  -3   2 1293.37   15.45
  -7  -3   1  801.00   12.51
   7  -3   0   22.87    3.35
  -7  -3   0   19.39    3.21
   7  -3   1  888.73   13.49
   7  -3   2 1020.38   14.75
   7  -3   3  390.94    9.87
   7  -3   4   74.10    6.31
   7  -3   5  922.67   15.28
   7  -3   6  577.20   13.10
   7  -3   7   76.38    6.11
   7  -3   8  185.88   10.85
   7  -3   9  611.71   16.67
   7  -3  10  219.26   12.85
  -7  -4  14  830.64   19.73
  -7  -4  13  263.45   14.13
  -7  -4  12   18.67    6.04
  -7  -4  11  390.48   13.27
  -7  -4  10  940.34   17.08
  -7  -4   9  175.81    8.22
  -7  -4   8  273.47    9.15
  -7  -4   7  834.82   14.37
  -7  -4   6  671.06   12.94
  -7  -4   5   15.67    3.65
  -7  -4   4  860.24   13.58
  -7  -4   3  963.20   14.33
  -7  -4   2  192.17    7.71
  -7  -4   1   67.90    5.93
  -7  -4   0 1176.23   15.90
   7  -4   0 1195.22   15.88
   7  -4   1  573.37   11.83
   7  -4   2    1.48    4.97
   7  -4   3  335.44    9.98
   7  -4   4  784.04   14.57
   7  -4   5  191.41    8.39
   7  -4   6   91.94    8.60
   7  -4   7  438.09   13.62
   7  -4   8  267.80   12.98
   7  -4   9  -11.88   10.95
  -7  -5  12  174.91   12.77
  -7  -5  11  406.78   14.75
  -7  -5  10   49.93    5.31
  -7  -5   9 1222.10   18.98
  -7  -5   8  289.75   10.76
  -7  -5   7   53.29    4.73
  -7  -5   6   13.32    4.01
  -7  -5   5 2340.09   33.28
  -7  -5   4  313.08    9.63
  -7  -5   3  133.21    7.54
  -7  -5   2  241.26    8.68
  -7  -5   1 2671.19   35.04
   7  -5   0  162.52    8.09
  -7  -5   0  177.15    7.80
   7  -5   1  702.92   14.04
   7  -5   2  476.01   12.44
   7  -5   3 1663.41   21.34
   7  -5   4   30.33    5.25
   7  -5   5  981.07   17.87
   7  -5   6  374.73   13.05
   7  -5   7  488.11   15.92
   7  -5   8   15.30   10.68
  -7  -6  11   23.16    7.50
  -7  -6  10 1100.55   21.51
  -7  -6   9   10.76   10.19
  -7  -6   8  329.46   12.51
  -7  -6   7    3.24    7.24
  -7  -6   6 1049.09   17.93
  -7  -6   5    5.86    4.68
  -7  -6   4 1062.60   17.70
  -7  -6   3   -3.42    6.47
  -7  -6   2  338.17   11.00
  -7  -6   1   19.52    4.77
   7  -6   0 1457.71   20.32
  -7  -6   0 1500.82   20.42
   7  -6   1    2.10    7.09
   7  -6   2   -9.06    7.88
   7  -6   3   32.50    5.95
   7  -6   4 1114.34   19.56
   7  -6   5   11.42   10.79
   7  -6   6  281.00   14.66
   7  -6   7   77.57    8.43
  -7  -7   9  650.23   18.31
  -7  -7   8   56.60    8.04
  -7  -7   7   29.83    7.38
  -7  -7   6  129.93   11.26
  -7  -7   5  971.84   19.71
  -7  -7   4   45.78    7.32
  -7  -7   3   53.41    5.95
  -7  -7   2  142.37   10.09
  -7  -7   1  870.79   17.54
  -7  -7   0    6.14    9.97
   7  -7   0   14.64    9.85
   7  -7   1  426.97   15.16
   7  -7   2  113.99    8.47
   7  -7   3  405.72   15.75
   7  -7   4   12.37    7.53
  -7  -8   4  215.75   14.00
  -7  -8   3   59.20    7.96
  -7  -8   2  309.74   14.85
  -7  -8   1   49.95    8.07
  -8   0  15    5.84    6.60
  -8   0  14  934.63   19.59
  -8   0  13    5.37    7.32
  -8   0  12   31.07    5.07
  -8   0  11   -6.20    5.91
  -8   0  10 1727.59   20.88
  -8   0   9    6.47    3.48
  -8   0   8  223.67    8.21
  -8   0   7    1.39    4.77
  -8   0   6 1747.49   18.83
  -8   0   5    0.02    4.44
  -8   0   4 1303.36   15.76
  -8   0   3    3.26    4.43
  -8   0   2  576.77   10.83
  -8   0   1    6.03    4.17
   8   0   0 2358.49   20.96
  -8   0   0 2288.02   20.77
   8   0   1    5.90    4.34
   8   0   2   16.55    3.43
   8   0   3   -0.14    4.86
   8   0   4 2396.50   23.29
   8   0   5   -1.97    5.46
   8   0   6  546.76   12.72
   8   0   7    6.84    4.52
   8   0   8 1617.05   22.80
   8   0   9    0.89    9.06
   8   0  10  855.27   19.13
  -8  -1  15  498.30   16.57
  -8  -1  14   17.06    6.70
  -8  -1  13  706.46   16.08
  -8  -1  12  337.23   12.06
  -8  -1  11  551.66   13.43
  -8  -1  10    6.54    5.82
  -8  -1   9 2132.28   22.28
  -8  -1   8  572.29   11.91
  -8  -1   7  302.77    8.87
  -8  -1   6  232.97    7.94
  -8  -1   5 3307.60   35.65
  -8  -1   4  635.28   11.54
  -8  -1   3   14.51    3.22
  -8  -1   2  769.73   12.29
  -8  -1   1 2855.36   32.30
   8  -1   0  483.08   10.30
  -8  -1   0  463.09   10.23
   8  -1   1  166.16    7.11
   8  -1   2  937.69   14.45
   8  -1   3 1273.96   16.94
   8  -1   4  232.61    8.49
   8  -1   5  447.76   11.55
   8  -1   6  558.38   12.78
   8  -1   7  255.49   10.53
   8  -1   8   61.47    5.76
   8  -1   9  351.95   13.76
   8  -1  10  135.70   11.99
  -8  -2  14  726.13   18.22
  -8  -2  13  124.24   11.28
  -8  -2  12   -0.76    8.72
  -8  -2  11   53.28    5.37
  -8  -2  10  994.70   16.64
  -8  -2   9   49.49    4.22
  -8  -2   8  569.47   12.31
  -8  -2   7   48.31    4.07
  -8  -2   6  703.85   12.78
  -8  -2   5   12.86    3.30
  -8  -2   4 1919.39   27.68
  -8  -2   3   51.81    4.93
  -8  -2   2  138.98    6.88
  -8  -2   1  156.71    6.82
   8  -2   0 2734.79   32.94
  -8  -2   0 2661.46   32.48
   8  -2   1   35.38    3.82
   8  -2   2   16.83    3.69
   8  -2   3  245.77    8.82
   8  -2   4 1966.72   21.79
   8  -2   5   14.19    4.17
   8  -2   6  254.31   10.93
   8  -2   7  197.44   10.90
   8  -2   8  794.94   18.18
   8  -2   9    6.89    9.62
  -8  -3  14   15.99    7.20
  -8  -3  13  212.99   12.81
  -8  -3  12  430.10   14.47
  -8  -3  11  469.35   14.03
  -8  -3  10  271.47   10.95
  -8  -3   9  627.90   13.37
  -8  -3   8  451.08   11.39
  -8  -3   7  176.72    7.72
  -8  -3   6  856.52   14.36
  -8  -3   5 1171.20   16.30
  -8  -3   4  185.00    7.64
  -8  -3   3   26.85    3.64
  -8  -3   2 1200.47   16.08
  -8  -3   1 1268.99   16.65
  -8  -3   0   11.87    3.53
   8  -3   0    6.86    4.94
   8  -3   1  375.71   10.13
   8  -3   2  957.74   15.36
   8  -3   3  716.44   13.82
   8  -3   4   78.77    7.25
   8  -3   5  557.78   14.45
   8  -3   6  442.34   13.83
   8  -3   7  144.70   11.03
   8  -3   8  200.00   13.29
   8  -3   9  449.28   15.87
  -8  -4  13  424.49   15.27
  -8  -4  12   16.16    8.24
  -8  -4  11  786.23   17.42
  -8  -4  10  360.85   12.43
  -8  -4   9  278.06   11.46
  -8  -4   8    5.40    7.55
  -8  -4   7 1736.38   21.13
  -8  -4   6  420.23   11.21
  -8  -4   5   37.65    4.28
  -8  -4   4  142.65    7.42
  -8  -4   3 1975.48   21.45
  -8  -4   2  253.05    8.91
  -8  -4   1  126.10    7.25
  -8  -4   0  354.05   10.21
   8  -4   0  378.87   10.62
   8  -4   1 1154.45   17.18
   8  -4   2   71.66    6.70
   8  -4   3  623.04   13.94
   8  -4   4  332.97   11.64
   8  -4   5  308.64   12.22
   8  -4   6   13.50   10.17
   8  -4   7  852.87   19.24
   8  -4   8  194.35   12.68
  -8  -5  11   43.41    7.58
  -8  -5  10  194.76   12.11
  -8  -5   9  123.37    9.07
  -8  -5   8 1292.46   20.13
  -8  -5   7   34.10    4.86
  -8  -5   6  762.90   15.38
  -8  -5   5  222.54    9.82
  -8  -5   4  942.98   16.15
  -8  -5   3   13.01    3.92
  -8  -5   2 1362.21   19.09
  -8  -5   1  240.02    9.27
  -8  -5   0  229.47    9.92
   8  -5   0  243.82   10.34
   8  -5   1   18.21    4.78
   8  -5   2 1308.79   20.01
   8  -5   3  117.28    9.06
   8  -5   4    2.58    7.79
   8  -5   5   62.91    8.03
   8  -5   6  759.39   19.42
  -8  -6  10   36.83    8.08
  -8  -6   9  202.70   13.04
  -8  -6   8   12.37    7.67
  -8  -6   7  799.89   18.18
  -8  -6   6  116.78    9.07
  -8  -6   5    4.07    7.53
  -8  -6   4   18.57    5.20
  -8  -6   3  905.70   17.17
  -8  -6   2  126.78    8.98
  -8  -6   1  130.29    9.47
  -8  -6   0   18.96    5.06
   8  -6   0    8.75    7.38
   8  -6   1  674.26   15.79
   8  -6   2   44.28    7.81
   8  -6   3  442.01   15.74
   8  -6   4   -1.47   10.95
   8  -6   5  256.21   14.03
  -8  -7   7   -3.80   10.79
  -8  -7   6  374.22   15.24
  -8  -7   5   71.62    8.29
  -8  -7   4  443.73   16.00
  -8  -7   3   -4.93   10.96
  -8  -7   2  966.11   20.31
  -8  -7   1   49.17    8.09
  -8  -7   0  129.63    8.88
   8  -7   0  138.34   12.15
   8  -7   1    7.43   11.19
   8  -7   2 1230.30   22.69
  -9   0  14    6.93    8.44
  -9   0  13  523.49   15.34
  -9   0  12   -9.41    7.37
  -9   0  11  486.06   13.39
  -9   0  10    3.45    6.54
  -9   0   9  274.88    9.48
  -9   0   8    3.89    5.21
  -9   0   7 1124.76   16.74
  -9   0   6    2.22    3.49
  -9   0   5    3.75    4.96
  -9   0   4    5.10    5.05
  -9   0   3 1572.22   18.37
  -9   0   2    9.64    3.36
  -9   0   1  153.80    7.01
   9   0   0    4.73    3.34
  -9   0   0   -3.34    5.00
   9   0   1 1377.47   18.20
   9   0   2    1.09    5.11
   9   0   3  335.36   10.11
   9   0   4  -11.37    6.19
   9   0   5  778.24   15.56
   9   0   6    1.59    6.76
   9   0   7  199.89   11.85
   9   0   8    0.62    8.80
  -9  -1  14   74.28    7.02
  -9  -1  13   44.06    6.79
  -9  -1  12 1558.58   23.09
  -9  -1  11    1.11    6.87
  -9  -1  10   31.36    4.80
  -9  -1   9   80.39    6.90
  -9  -1   8 1876.28   21.70
  -9  -1   7   39.16    3.93
  -9  -1   6  573.81   12.33
  -9  -1   5   70.86    6.55
  -9  -1   4 1150.13   16.14
  -9  -1   3   55.84    5.44
  -9  -1   2 1594.56   18.73
  -9  -1   1    6.75    5.29
   9  -1   0  179.14    7.72
  -9  -1   0  176.86    7.91
   9  -1   1   42.48    4.17
   9  -1   2 1826.13   21.11
   9  -1   3   -3.31    5.68
   9  -1   4   42.38    5.32
   9  -1   5   53.42    5.52
   9  -1   6 1197.94   19.70
   9  -1   7   22.85    6.50
   9  -1   8  370.84   14.31
  -9  -2  13  332.01   13.88
  -9  -2  12   10.90    8.99
  -9  -2  11  753.99   16.50
  -9  -2  10  421.43   12.78
  -9  -2   9  164.37    9.17
  -9  -2   8  138.82    7.80
  -9  -2   7 1937.69   22.01
  -9  -2   6  544.00   12.37
  -9  -2   5   11.37    3.72
  -9  -2   4  382.80   10.33
  -9  -2   3 2473.20   23.45
  -9  -2   2  357.66   10.06
  -9  -2   1  351.56    9.78
   9  -2   0  508.29   11.63
  -9  -2   0  474.76   11.38
   9  -2   1 1626.35   19.99
   9  -2   2   70.11    6.60
   9  -2   3  950.85   16.76
   9  -2   4  377.90   12.85
   9  -2   5  528.22   14.72
   9  -2   6    5.66    9.50
   9  -2   7 1084.35   20.71
   9  -2   8  194.10   12.63
  -9  -3  13  171.55   12.52
  -9  -3  12  482.55   15.59
  -9  -3  11  132.33   11.30
  -9  -3  10   12.16    8.13
  -9  -3   9  479.16   13.90
  -9  -3   8  820.32   16.23
  -9  -3   7   39.50    4.49
  -9  -3   6  239.96    9.48
  -9  -3   5  875.98   15.02
  -9  -3   4  754.12   14.17
  -9  -3   3   22.28    3.98
  -9  -3   2  451.30   11.62
  -9  -3   1  769.99   14.23
  -9  -3   0  306.14    9.64
   9  -3   0  269.29    9.56
   9  -3   1  219.62    8.95
   9  -3   2  444.47   12.75
   9  -3   3  379.57   12.43
   9  -3   4   26.67    5.74
   9  -3   5  389.38   14.04
   9  -3   6  278.36   13.54
   9  -3   7   74.91    7.94
  -9  -4  11  146.82   12.93
  -9  -4  10 1090.55   20.43
  -9  -4   9  185.55   10.81
  -9  -4   8  184.96   10.63
  -9  -4   7  397.42   12.86
  -9  -4   6  681.61   15.18
  -9  -4   5   70.34    6.04
  -9  -4   4  815.32   15.74
  -9  -4   3  512.28   13.32
  -9  -4   2  158.41    9.51
  -9  -4   1    5.83    7.37
  -9  -4   0 1332.04   19.83
   9  -4   0 1339.28   19.55
   9  -4   1  351.19   11.82
   9  -4   2   10.82    7.23
   9  -4   3   50.50    5.82
   9  -4   4 1111.71   20.68
   9  -4   5  132.18   11.84
   9  -4   6  108.81    8.25
  -9  -5  10   44.42    7.61
  -9  -5   9  776.42   18.50
  -9  -5   8  106.80    8.18
  -9  -5   7   45.00    7.27
  -9  -5   6   11.10    4.57
  -9  -5   5 1225.59   19.57
  -9  -5   4   79.82    5.88
  -9  -5   3   59.27    5.73
  -9  -5   2   45.25    5.51
  -9  -5   1 1157.65   19.24
   9  -5   0   34.61    5.25
  -9  -5   0   26.19    5.52
   9  -5   1  389.13   14.43
   9  -5   2  140.03   11.87
   9  -5   3  615.14   17.86
   9  -5   4   14.33    7.39
  -9  -6   8  101.49    8.68
  -9  -6   7    6.39    7.51
  -9  -6   6  655.63   17.87
  -9  -6   5   -0.09   10.95
  -9  -6   4  496.95   17.01
  -9  -6   3   15.05    7.62
  -9  -6   2  377.33   15.31
  -9  -6   1  -16.50   11.19
   9  -6   0  859.06   19.09
  -9  -6   0  864.93   20.21
   9  -6   1   32.91    7.64
   9  -6   2   52.09    8.38
 -10   0  12   10.77    8.48
 -10   0  11   -8.53    8.87
 -10   0  10 1568.17   22.21
 -10   0   9   12.12    4.74
 -10   0   8  376.05   11.73
 -10   0   7   -2.29    6.56
 -10   0   6 2124.57   23.65
 -10   0   5   12.74    3.89
 -10   0   4 1379.45   18.81
 -10   0   3    0.23    5.47
 -10   0   2 1357.54   18.49
 -10   0   1    5.29    3.91
  10   0   0 2046.35   22.98
 -10   0   0 2071.42   23.09
  10   0   1    4.90    6.27
  10   0   2  255.70   10.42
  10   0   3   13.15    4.50
  10   0   4 1692.32   22.94
  10   0   5    0.35    8.76
  10   0   6   15.41    6.28
 -10  -1  12   69.75    6.92
 -10  -1  11  409.82   13.95
 -10  -1  10    1.15    6.93
 -10  -1   9  884.33   17.01
 -10  -1   8   56.08    5.25
 -10  -1   7  116.32    8.23
 -10  -1   6   36.81    4.60
 -10  -1   5 1404.62   19.34
 -10  -1   4   12.89    3.99
 -10  -1   3   23.08    3.79
 -10  -1   2  102.32    6.96
 -10  -1   1 1123.09   17.39
  10  -1   0   12.56    4.51
 -10  -1   0    7.48    6.11
  10  -1   1  286.41   10.80
  10  -1   2  155.66    8.88
  10  -1   3  494.23   13.59
  10  -1   4   14.82    6.35
  10  -1   5  499.43   15.20
  10  -1   6   70.42    7.27
 -10  -2  12    1.75    9.30
 -10  -2  11  164.19   11.82
 -10  -2  10  881.44   18.60
 -10  -2   9   68.81    6.38
 -10  -2   8  160.01   10.00
 -10  -2   7  251.42   10.68
 -10  -2   6  796.77   15.87
 -10  -2   5    4.16    6.56
 -10  -2   4  672.83   14.56
 -10  -2   3  223.89   10.05
 -10  -2   2  348.10   11.30
 -10  -2   1   80.11    5.47
  10  -2   0 1067.51   17.98
 -10  -2   0 1063.70   17.58
  10  -2   1  145.01    9.40
  10  -2   2   41.29    5.98
  10  -2   3  206.38   10.49
  10  -2   4  913.40   18.95
  10  -2   5   38.69    7.06
  10  -2   6  -16.93   10.05
 -10  -3  11  427.66   15.23
 -10  -3  10   68.00    7.16
 -10  -3   9  380.07   13.78
 -10  -3   8  774.91   17.04
 -10  -3   7  254.35   11.19
 -10  -3   6  346.28   12.39
 -10  -3   5  650.65   15.12
 -10  -3   4  576.19   14.41
 -10  -3   3    3.59    7.70
 -10  -3   2  713.43   15.77
 -10  -3   1  713.34   15.82
  10  -3   0  222.33   10.96
 -10  -3   0  182.44   10.52
  10  -3   1  188.20   10.69
  10  -3   2  820.36   17.37
  10  -3   3  453.44   15.22
  10  -3   4  -12.13   10.79
  10  -3   5  431.71   15.93
 -10  -4  10  412.75   15.31
 -10  -4   9   49.52    7.48
 -10  -4   8   14.70   10.37
 -10  -4   7  852.03   18.42
 -10  -4   6  490.60   14.96
 -10  -4   5    5.61    8.07
 -10  -4   4   44.67    6.11
 -10  -4   3 1026.16   18.69
 -10  -4   2  315.32   12.28
 -10  -4   1  102.73    6.84
  10  -4   0  159.65   11.87
 -10  -4   0  169.93   11.10
  10  -4   1  676.83   17.05
  10  -4   2   84.39    7.98
  10  -4   3  262.83   13.45
  10  -4   4  171.67   12.65
 -10  -5   8  805.00   19.30
 -10  -5   7   33.38    7.61
 -10  -5   6  204.79   13.01
 -10  -5   5  230.16   13.91
 -10  -5   4  575.39   16.81
 -10  -5   3   65.88    7.94
 -10  -5   2  537.32   16.28
 -10  -5   1  234.17   12.91
 -10  -5   0  166.87   12.30
  10  -5   0  148.20   12.40
  10  -5   1   89.94    8.08
 -11   0  11  645.90   17.17
 -11   0  10    1.87    8.22
 -11   0   9  236.29   12.35
 -11   0   8    5.95    8.19
 -11   0   7 1411.59   21.24
 -11   0   6    9.64    4.85
 -11   0   5    7.24    7.21
 -11   0   4    0.04    7.14
 -11   0   3 1537.68   21.76
 -11   0   2    1.86    6.61
 -11   0   1  207.57   10.39
  11   0   0    3.20    4.57
 -11   0   0    6.34    6.73
  11   0   1 1016.42   19.23
  11   0   2    2.67    8.34
  11   0   3  620.85   16.29
  11   0   4   -9.21    9.21
 -11  -1  10    0.00    8.61
 -11  -1   9  104.90   10.48
 -11  -1   8 1104.59   20.04
 -11  -1   7  -11.24    8.69
 -11  -1   6  170.85    9.34
 -11  -1   5  121.91    9.29
 -11  -1   4  786.88   16.15
 -11  -1   3    2.42    6.56
 -11  -1   2  653.99   14.97
 -11  -1   1   77.93    7.27
 -11  -1   0  221.52   10.24
  11  -1   0  217.06   10.38
  11  -1   1   10.44    6.13
  11  -1   2  980.35   19.37
  11  -1   3   31.35    6.57
  11  -1   4    7.88    9.29
 -11  -2  10  145.00   11.26
 -11  -2   9  199.23   12.07
 -11  -2   8   39.92    6.86
 -11  -2   7  969.18   19.47
 -11  -2   6  226.10   11.59
 -11  -2   5   44.22    5.76
 -11  -2   4  183.44   10.36
 -11  -2   3 1193.70   19.68
 -11  -2   2  138.66    9.46
 -11  -2   1   21.28    6.25
  11  -2   0  311.43   12.92
 -11  -2   0  303.35   12.94
  11  -2   1  776.89   17.86
  11  -2   2   46.74    6.99
  11  -2   3  144.91   11.85
 -11  -3   9  563.28   16.86
 -11  -3   8  557.64   16.18
 -11  -3   7    4.04    9.82
 -11  -3   6  214.16   12.04
 -11  -3   5  823.87   18.21
 -11  -3   4  495.13   15.28
 -11  -3   3   43.27    7.20
 -11  -3   2  511.80   15.44
 -11  -3   1  740.23   17.56
 -11  -3   0  212.91   12.74
  11  -3   0  198.74   13.24
  11  -3   1  240.35   12.90
  11  -3   2  520.24   16.03
 -11  -4   7  184.27   12.32
 -11  -4   6  431.49   15.09
 -11  -4   5    9.57    9.66
 -11  -4   4  185.69   12.58
 -11  -4   3  242.62   13.68
 -11  -4   2  115.27   11.43
 -11  -4   1   56.60    7.59
 -11  -4   0  328.34   14.08
  11  -4   0  291.53   14.24
 -12   0   8   63.83    6.88
 -12   0   7    4.61    8.73
 -12   0   6 1159.09   21.07
 -12   0   5   -2.97    8.55
 -12   0   4  330.10   13.21
 -12   0   3   -0.25    8.54
 -12   0   2  786.11   17.59
 -12   0   1   -0.97    8.65
 -12   0   0  532.95   15.29
  12   0   0  492.51   15.44
 -12  -1   7   39.35    6.75
 -12  -1   6    7.65    8.92
 -12  -1   5  883.66   18.83
 -12  -1   4   -6.65    8.94
 -12  -1   3   52.12    6.53
 -12  -1   2   18.81    6.13
 -12  -1   1  869.10   18.92
 -12  -1   0   15.54    6.10
  12  -1   0    6.90    9.19
 -12  -2   6  967.37   19.75
 -12  -2   5   -1.76    9.15
 -12  -2   4  295.13   13.81
 -12  -2   3  315.31   13.42
 -12  -2   2  557.87   16.70
 -12  -2   1   47.52    7.01
;
_shelx_hkl_checksum     43169
_shelx_res_file
;
    shelxl.res created by SHELXL-2014/7
TITL 7-Iodo-4-oxo-4H-chromene-3-carbaldehyde
CELL  0.71069 9.57160 7.53310 13.09470 90.00000 103.05700 90.00000
ZERR  4 0.00400 0.00390 0.00870 0.00000 0.04350 0.00000
LATT 1
SYMM .50-X, .50+Y, .50-Z
SFAC C H I O
UNIT 40 20 4 12
L.S. 25
FMAP 2
PLAN 25
WPDB -2
HTAB
BOND $H
CONF
LIST 4
TEMP -173.0
ACTA
SIZE 0.250 0.180 0.150
WGHT    0.024400    1.822900
EXTI    0.002411
FVAR       0.54952
I1    3    0.243614    0.040116    0.390873    11.00000    0.01410    0.01533 =
         0.01997   -0.00105    0.00501    0.00472
O1    4   -0.271536    0.309189    0.397284    11.00000    0.01194    0.01311 =
         0.02174    0.00188    0.00637    0.00105
O2    4   -0.177489    0.825307    0.339650    11.00000    0.01865    0.01009 =
         0.02209    0.00114    0.00286   -0.00007
O3    4   -0.574269    0.706703    0.391439    11.00000    0.01552    0.02155 =
         0.02633    0.00125    0.00640    0.00540
C1    1   -0.367648    0.439110    0.391528    11.00000    0.01204    0.01732 =
         0.01905    0.00101    0.00423    0.00216
AFIX  43
H1    2   -0.460285    0.407610    0.400393    11.00000   -1.20000
AFIX   0
C2    1   -0.343547    0.612499    0.374029    11.00000    0.01190    0.01486 =
         0.01346    0.00092    0.00200    0.00408
C3    1   -0.204394    0.670283    0.357744    11.00000    0.01320    0.01256 =
         0.01150   -0.00055    0.00012    0.00314
C4    1    0.042061    0.559521    0.356510    11.00000    0.01388    0.01404 =
         0.01490   -0.00044    0.00285   -0.00294
AFIX  43
H2    2    0.069711    0.676939    0.343384    11.00000   -1.20000
AFIX   0
C5    1    0.140838    0.423243    0.365461    11.00000    0.01251    0.01510 =
         0.01562   -0.00168    0.00327   -0.00137
AFIX  43
H3    2    0.236526    0.446819    0.360360    11.00000   -1.20000
AFIX   0
C6    1    0.097859    0.249866    0.382163    11.00000    0.01536    0.01112 =
         0.01368   -0.00249    0.00354    0.00513
C7    1   -0.040248    0.212360    0.392236    11.00000    0.01539    0.00926 =
         0.01540   -0.00142    0.00274   -0.00048
AFIX  43
H4    2   -0.068482    0.094548    0.403875    11.00000   -1.20000
AFIX   0
C8    1   -0.098188    0.526705    0.366539    11.00000    0.01292    0.01187 =
         0.01211   -0.00102    0.00264   -0.00127
C9    1   -0.135820    0.352983    0.384720    11.00000    0.01209    0.01423 =
         0.01397    0.00011    0.00439   -0.00077
C10   1   -0.458688    0.742693    0.371726    11.00000    0.01638    0.01557 =
         0.01531   -0.00116    0.00079    0.00398
AFIX  43
H5    2   -0.442232    0.861887    0.353847    11.00000   -1.20000
AFIX   0
HKLF 4
REM  7-Iodo-4-oxo-4H-chromene-3-carbaldehyde
REM R1 =  0.0208 for    1916 Fo > 4sig(Fo)  and  0.0270 for all    2119 data
REM    128 parameters refined using      0 restraints
END
WGHT      0.0213      1.8303
REM Instructions for potential hydrogen bonds
EQIV $1 x+1, y, z
HTAB C5 O3_$1
EQIV $2 x, y-1, z
HTAB C7 O2_$2
REM Highest difference peak  0.562,  deepest hole -0.601,  1-sigma level  0.105
Q1    1   0.1846 -0.0270  0.3524  11.00000  0.05    0.56
Q2    1   0.3225  0.1138  0.4374  11.00000  0.05    0.53
Q3    1   0.3149  0.0525  0.3605  11.00000  0.05    0.52
Q4    1  -0.0336  0.5325  0.3458  11.00000  0.05    0.40
Q5    1   0.2941  0.0620  0.4997  11.00000  0.05    0.40
Q6    1   0.3090  0.1069  0.3038  11.00000  0.05    0.39
Q7    1  -0.1516  0.5886  0.3620  11.00000  0.05    0.39
Q8    1  -0.3958  0.6655  0.3769  11.00000  0.05    0.38
Q9    1   0.1458 -0.0229  0.4213  11.00000  0.05    0.38
Q10   1   0.1760  0.0475  0.4259  11.00000  0.05    0.37
Q11   1   0.0464  0.2411  0.4159  11.00000  0.05    0.36
Q12   1  -0.1899  0.8879  0.4473  11.00000  0.05    0.35
Q13   1   0.1229  0.7383  0.3780  11.00000  0.05    0.35
Q14   1   0.2481  0.1771  0.3468  11.00000  0.05    0.34
Q15   1  -0.3330  0.5311  0.4108  11.00000  0.05    0.33
Q16   1  -0.3633  0.5312  0.3453  11.00000  0.05    0.32
Q17   1  -0.2606  0.6548  0.4627  11.00000  0.05    0.32
Q18   1  -0.2971  0.6326  0.3580  11.00000  0.05    0.32
Q19   1  -0.1182  0.4353  0.3506  11.00000  0.05    0.32
Q20   1   0.3840 -0.0208  0.4445  11.00000  0.05    0.32
Q21   1  -0.2960  0.8865  0.4253  11.00000  0.05    0.32
Q22   1   0.1458  0.1676  0.3617  11.00000  0.05    0.32
Q23   1   0.3467  0.1850  0.3796  11.00000  0.05    0.32
Q24   1  -0.0895  0.2913  0.3775  11.00000  0.05    0.32
Q25   1   0.2115  0.1731  0.4467  11.00000  0.05    0.32
;
_shelx_res_checksum     34994
_iucr_refine_instructions_details
;
    shelxl.res created by SHELXL-2014/7
TITL 7-Iodo-4-oxo-4H-chromene-3-carbaldehyde
CELL  0.71069 9.57160 7.53310 13.09470 90.00000 103.05700 90.00000
ZERR  4 0.00400 0.00390 0.00870 0.00000 0.04350 0.00000
LATT 1
SYMM .50-X, .50+Y, .50-Z
SFAC C H I O
UNIT 40 20 4 12
L.S. 25
FMAP 2
PLAN 25
WPDB -2
HTAB
BOND $H
CONF
LIST 4
TEMP -173.0
ACTA
SIZE 0.250 0.180 0.150
WGHT    0.024400    1.822900
EXTI    0.002411
FVAR       0.54952
I1    3    0.243614    0.040116    0.390873    11.00000    0.01410    0.01533 =
         0.01997   -0.00105    0.00501    0.00472
O1    4   -0.271536    0.309189    0.397284    11.00000    0.01194    0.01311 =
         0.02174    0.00188    0.00637    0.00105
O2    4   -0.177489    0.825307    0.339650    11.00000    0.01865    0.01009 =
         0.02209    0.00114    0.00286   -0.00007
O3    4   -0.574269    0.706703    0.391439    11.00000    0.01552    0.02155 =
         0.02633    0.00125    0.00640    0.00540
C1    1   -0.367648    0.439110    0.391528    11.00000    0.01204    0.01732 =
         0.01905    0.00101    0.00423    0.00216
AFIX  43
H1    2   -0.460285    0.407610    0.400393    11.00000   -1.20000
AFIX   0
C2    1   -0.343547    0.612499    0.374029    11.00000    0.01190    0.01486 =
         0.01346    0.00092    0.00200    0.00408
C3    1   -0.204394    0.670283    0.357744    11.00000    0.01320    0.01256 =
         0.01150   -0.00055    0.00012    0.00314
C4    1    0.042061    0.559521    0.356510    11.00000    0.01388    0.01404 =
         0.01490   -0.00044    0.00285   -0.00294
AFIX  43
H2    2    0.069711    0.676939    0.343384    11.00000   -1.20000
AFIX   0
C5    1    0.140838    0.423243    0.365461    11.00000    0.01251    0.01510 =
         0.01562   -0.00168    0.00327   -0.00137
AFIX  43
H3    2    0.236526    0.446819    0.360360    11.00000   -1.20000
AFIX   0
C6    1    0.097859    0.249866    0.382163    11.00000    0.01536    0.01112 =
         0.01368   -0.00249    0.00354    0.00513
C7    1   -0.040248    0.212360    0.392236    11.00000    0.01539    0.00926 =
         0.01540   -0.00142    0.00274   -0.00048
AFIX  43
H4    2   -0.068482    0.094548    0.403875    11.00000   -1.20000
AFIX   0
C8    1   -0.098188    0.526705    0.366539    11.00000    0.01292    0.01187 =
         0.01211   -0.00102    0.00264   -0.00127
C9    1   -0.135820    0.352983    0.384720    11.00000    0.01209    0.01423 =
         0.01397    0.00011    0.00439   -0.00077
C10   1   -0.458688    0.742693    0.371726    11.00000    0.01638    0.01557 =
         0.01531   -0.00116    0.00079    0.00398
AFIX  43
H5    2   -0.442232    0.861887    0.353847    11.00000   -1.20000
AFIX   0
HKLF 4
REM  7-Iodo-4-oxo-4H-chromene-3-carbaldehyde
REM R1 =  0.0208 for    1916 Fo > 4sig(Fo)  and  0.0270 for all    2119 data
REM    128 parameters refined using      0 restraints
END
WGHT      0.0213      1.8303
REM Instructions for potential hydrogen bonds
EQIV $1 x+1, y, z
HTAB C5 O3_$1
EQIV $2 x, y-1, z
HTAB C7 O2_$2
REM Highest difference peak  0.562,  deepest hole -0.601,  1-sigma level  0.105
Q1    1   0.1846 -0.0270  0.3524  11.00000  0.05    0.56
Q2    1   0.3225  0.1138  0.4374  11.00000  0.05    0.53
Q3    1   0.3149  0.0525  0.3605  11.00000  0.05    0.52
Q4    1  -0.0336  0.5325  0.3458  11.00000  0.05    0.40
Q5    1   0.2941  0.0620  0.4997  11.00000  0.05    0.40
Q6    1   0.3090  0.1069  0.3038  11.00000  0.05    0.39
Q7    1  -0.1516  0.5886  0.3620  11.00000  0.05    0.39
Q8    1  -0.3958  0.6655  0.3769  11.00000  0.05    0.38
Q9    1   0.1458 -0.0229  0.4213  11.00000  0.05    0.38
Q10   1   0.1760  0.0475  0.4259  11.00000  0.05    0.37
Q11   1   0.0464  0.2411  0.4159  11.00000  0.05    0.36
Q12   1  -0.1899  0.8879  0.4473  11.00000  0.05    0.35
Q13   1   0.1229  0.7383  0.3780  11.00000  0.05    0.35
Q14   1   0.2481  0.1771  0.3468  11.00000  0.05    0.34
Q15   1  -0.3330  0.5311  0.4108  11.00000  0.05    0.33
Q16   1  -0.3633  0.5312  0.3453  11.00000  0.05    0.32
Q17   1  -0.2606  0.6548  0.4627  11.00000  0.05    0.32
Q18   1  -0.2971  0.6326  0.3580  11.00000  0.05    0.32
Q19   1  -0.1182  0.4353  0.3506  11.00000  0.05    0.32
Q20   1   0.3840 -0.0208  0.4445  11.00000  0.05    0.32
Q21   1  -0.2960  0.8865  0.4253  11.00000  0.05    0.32
Q22   1   0.1458  0.1676  0.3617  11.00000  0.05    0.32
Q23   1   0.3467  0.1850  0.3796  11.00000  0.05    0.32
Q24   1  -0.0895  0.2913  0.3775  11.00000  0.05    0.32
Q25   1   0.2115  0.1731  0.4467  11.00000  0.05    0.32
;
