# Supplementary material for: Crystal structure of 7-iodo-4-oxo-4H-chromene-3-carbaldehyde
Source: Acta Crystallogr E Crystallogr Commun. 2016 Nov 4;72(Pt 12):1724–7. doi: 10.1107/S2056989016016972 (PMC5137594; doi:10.1107/S2056989016016972)
Supplement: Supplementary file 2 [file e-72-01724-Isup2.hkl]

data_I                                                                          
_shelx_title ' 7-Iodo-4-oxo-4H-chromene-3-carbaldehyde'                         
_shelx_refln_list_code          4                                               
_shelx_F_calc_maximum      383.62                                               
_exptl_crystal_F_000       568.00                                               
_reflns_d_resolution_high  0.7697                                               
                                                                                
loop_                                                                           
 _space_group_symop_operation_xyz                                               
 'x, y, z'                                                                      
 '-x+1/2, y+1/2, -z+1/2'                                                        
 '-x, -y, -z'                                                                   
 'x-1/2, -y-1/2, z-1/2'                                                         
                                                                                
_cell_length_a     9.5716                                                       
_cell_length_b     7.5331                                                       
_cell_length_c    13.0947                                                       
_cell_angle_alpha  90.000                                                       
_cell_angle_beta  103.057                                                       
_cell_angle_gamma  90.000                                                       
                                                                                
_shelx_F_squared_multiplier     1.000                                           
                                                                                
loop_                                                                           
 _refln_index_h                                                                 
 _refln_index_k                                                                 
 _refln_index_l                                                                 
 _refln_F_squared_calc                                                          
 _refln_F_squared_meas                                                          
 _refln_F_squared_sigma                                                         
 _refln_observed_status                                                         
   2   0   0      32147.04      32372.68       660.29 o                         
   4   0   0      14854.22      13888.37       215.11 o                         
   6   0   0      16714.46      17109.20       475.94 o                         
   8   0   0       7733.15       7739.33       117.37 o                         
  10   0   0       7048.76       6848.37        54.18 o                         
  12   0   0       1761.58       1703.02        67.03 o                         
   1   1   0         53.35         54.21        12.70 o                         
   2   1   0       1829.67       1854.77        59.45 o                         
   3   1   0        975.01       1039.25        12.05 o                         
   4   1   0       1310.40       1287.63        70.54 o                         
   5   1   0       1467.56       1561.37        18.06 o                         
   6   1   0         64.54         73.59         8.02 o                         
   7   1   0        807.79        807.78        16.86 o                         
   8   1   0       1649.41       1569.21        33.14 o                         
   9   1   0        609.87        589.88        18.31 o                         
  10   1   0          8.25         34.45        12.02 o                         
  11   1   0        691.98        726.74        24.15 o                         
  12   1   0         13.89         40.05        16.83 o                         
   0   2   0       8761.54       8738.53        77.29 o                         
   1   2   0      11585.46      11807.36        65.51 o                         
   2   2   0      21993.93      21676.32       430.18 o                         
   3   2   0       4620.55       4498.96        28.78 o                         
   4   2   0      10162.06       9514.53        64.85 o                         
   5   2   0       5270.97       5280.21        37.85 o                         
   6   2   0       7730.73       7370.13        48.55 o                         
   7   2   0       2829.83       2771.40        86.87 o                         
   8   2   0       9104.68       8993.88       122.22 o                         
   9   2   0       1661.44       1630.35        55.58 o                         
  10   2   0       3639.69       3536.77        41.72 o                         
  11   2   0        999.00       1018.82        30.30 o                         
   1   3   0       1014.19       1167.97        67.15 o                         
   2   3   0          3.49         18.58         5.65 o                         
   3   3   0        168.98        237.51         9.08 o                         
   4   3   0        118.14        103.66        22.54 o                         
   5   3   0        265.95        238.03        12.11 o                         
   6   3   0         56.93         65.67        10.37 o                         
   7   3   0         73.73         70.21         7.68 o                         
   8   3   0         13.10         32.85         9.51 o                         
   9   3   0       1034.43        956.92        61.06 o                         
  10   3   0        685.02        674.38        66.08 o                         
  11   3   0        750.95        683.67        30.42 o                         
   0   4   0       7084.43       7178.42        99.81 o                         
   1   4   0       6587.14       6414.77        55.37 o                         
   2   4   0       1567.73       1412.14        17.51 o                         
   3   4   0      10870.58      10721.92        96.58 o                         
   4   4   0       4981.24       4997.02        34.71 o                         
   5   4   0      10430.24      10142.41       118.29 o                         
   6   4   0       5819.73       5603.87        55.67 o                         
   7   4   0       3863.35       3937.95        37.31 o                         
   8   4   0       1166.65       1214.39        41.13 o                         
   9   4   0       4533.05       4435.85        46.23 o                         
  10   4   0        546.53        547.61        26.86 o                         
  11   4   0       1056.88       1031.37        60.99 o                         
   1   5   0        456.14        468.85        26.37 o                         
   2   5   0        651.27        673.08        28.17 o                         
   3   5   0         15.96         12.38         9.90 o                         
   4   5   0        110.99        124.50         7.74 o                         
   5   5   0        381.77        387.22        43.03 o                         
   6   5   0        401.80        369.91        14.94 o                         
   7   5   0        575.42        564.62        24.24 o                         
   8   5   0        735.10        783.84        23.77 o                         
   9   5   0         89.60        103.30        13.94 o                         
  10   5   0        481.72        523.97        30.93 o                         
   0   6   0         38.18         65.84        10.07 o                         
   1   6   0      13646.54      13599.84       215.39 o                         
   2   6   0        980.12       1021.93        19.37 o                         
   3   6   0      10317.93      10138.90       107.34 o                         
   4   6   0        145.63        169.40        18.45 o                         
   5   6   0       7649.30       7551.26        90.08 o                         
   6   6   0          3.19         13.83        15.03 o                         
   7   6   0       4853.19       4914.25        71.60 o                         
   8   6   0         21.55         50.81        16.91 o                         
   9   6   0       3016.85       2859.03        46.04 o                         
   1   7   0        185.17        174.34        13.75 o                         
   2   7   0        654.60        613.09        20.74 o                         
   3   7   0          5.36         41.02         9.24 o                         
   4   7   0        821.86        802.27        25.60 o                         
   5   7   0         76.22         79.25        19.24 o                         
   6   7   0        766.84        773.84        36.07 o                         
   7   7   0          7.72         34.50        23.21 o                         
   8   7   0        428.22        439.90        23.75 o                         
   0   8   0       2417.96       2417.35        46.83 o                         
   1   8   0       5215.21       5094.97        46.70 o                         
   2   8   0       1758.23       1721.36        34.80 o                         
   3   8   0       3645.04       3834.50        43.12 o                         
   4   8   0       1321.92       1229.83        41.15 o                         
   5   8   0       2218.96       2292.89        56.61 o                         
   6   8   0        640.49        687.59        32.87 o                         
   1   9   0        148.10        158.66        19.39 o                         
   2   9   0          2.42          7.23        11.51 o                         
   3   9   0         57.63         75.91        15.30 o                         
   4   9   0          0.69         15.96        14.81 o                         
 -11   0   1        748.55        687.76        34.43 o                         
  -9   0   1        485.79        509.55        23.22 o                         
  -7   0   1       4180.62       4226.09        46.86 o                         
  -5   0   1       6735.88       6857.44       140.74 o                         
  -3   0   1       3356.73       3230.29        77.56 o                         
   1   0   1       7591.96       7682.00        54.81 o                         
   3   0   1      13061.68      13244.50        77.67 o                         
   5   0   1      13454.17      12967.26        98.16 o                         
   7   0   1       9005.86       8666.27        97.72 o                         
   9   0   1       4775.92       4576.43        60.47 o                         
  11   0   1       3374.68       3372.69        63.81 o                         
 -12   1   1       2997.22       2883.02        62.76 o                         
 -11   1   1        265.53        258.14        24.08 o                         
 -10   1   1       3886.30       3728.51        57.73 o                         
  -9   1   1         23.39         22.36        17.52 o                         
  -8   1   1       9758.42       9525.45       107.75 o                         
  -7   1   1         91.72         89.56        10.20 o                         
  -6   1   1      10698.02      10295.40        76.88 o                         
  -5   1   1        797.28        911.09        19.51 o                         
  -4   1   1      19494.34      18100.39      1148.23 o                         
  -3   1   1        222.06        203.44         7.62 o                         
  -2   1   1      13994.51      14233.42        67.98 o                         
  -1   1   1       6720.34       6830.76        56.71 o                         
   0   1   1       3658.90       3659.09        39.61 o                         
   1   1   1         51.30         45.38         5.07 o                         
   2   1   1      20922.96      21460.73        95.91 o                         
   3   1   1       3613.54       3630.94        30.31 o                         
   4   1   1      15956.98      16173.83       191.96 o                         
   5   1   1        826.51        848.75        47.49 o                         
   6   1   1       5035.92       4903.52        55.77 o                         
   7   1   1        227.07        201.74        17.62 o                         
   8   1   1        507.93        550.52        23.56 o                         
   9   1   1        151.89        140.71        13.81 o                         
  10   1   1        978.12        949.13        35.79 o                         
  11   1   1          1.04         34.58        20.30 o                         
 -12   2   1        146.87        157.40        23.22 o                         
 -11   2   1         38.59         70.48        20.70 o                         
 -10   2   1        281.07        265.37        18.12 o                         
  -9   2   1       1238.77       1165.30        32.42 o                         
  -8   2   1        526.17        519.21        22.60 o                         
  -7   2   1         11.08         41.27         9.87 o                         
  -6   2   1       2004.11       1909.17        56.59 o                         
  -5   2   1       4346.52       4289.47        33.61 o                         
  -4   2   1       1513.48       1475.51        79.47 o                         
  -3   2   1      13954.58      14154.83        86.20 o                         
  -2   2   1        745.66        728.22        13.43 o                         
  -1   2   1      10266.05      10328.90       204.72 o                         
   0   2   1       2248.41       2308.48        17.57 o                         
   1   2   1      17594.42      17764.74       232.50 o                         
   2   2   1        383.32        369.93        19.27 o                         
   3   2   1      11986.71      12263.68        84.18 o                         
   4   2   1       4929.69       4951.68        42.20 o                         
   5   2   1       8809.03       8887.16       120.17 o                         
   6   2   1       1989.81       1860.95        22.81 o                         
   7   2   1       4264.19       4038.70        49.78 o                         
   8   2   1         96.71        117.18        12.65 o                         
   9   2   1       5521.40       5405.35        66.44 o                         
  10   2   1        393.37        480.38        31.14 o                         
  11   2   1       2661.06       2576.78        59.24 o                         
 -11   3   1       2423.59       2454.87        58.24 o                         
 -10   3   1       2387.36       2365.86        52.47 o                         
  -9   3   1       2596.80       2554.36        47.21 o                         
  -8   3   1       4272.47       4215.21        55.31 o                         
  -7   3   1       2614.53       2658.14        41.51 o                         
  -6   3   1       7972.66       8120.31        91.56 o                         
  -5   3   1       7433.50       6919.12        72.14 o                         
  -4   3   1      10868.82      10865.29       166.65 o                         
  -3   3   1      14458.15      14735.93       159.29 o                         
  -2   3   1      13412.84      13682.40        90.46 o                         
  -1   3   1       3831.42       3951.57        27.38 o                         
   0   3   1      10929.72      10874.35        65.61 o                         
   1   3   1      14582.59      15085.53        92.55 o                         
   2   3   1       8256.48       8303.85       240.27 o                         
   3   3   1       2460.53       2361.57        22.45 o                         
   4   3   1       3175.57       3250.21        36.32 o                         
   5   3   1       1838.49       1836.56        22.16 o                         
   6   3   1       2277.67       2302.79        37.39 o                         
   7   3   1       2905.63       2949.71        44.77 o                         
   8   3   1       1233.99       1245.36        33.58 o                         
   9   3   1        731.55        727.70        29.66 o                         
  10   3   1        579.92        623.52        35.42 o                         
  11   3   1        811.90        796.38        42.74 o                         
 -11   4   1        171.18        187.47        25.14 o                         
 -10   4   1        352.84        340.31        22.66 o                         
  -9   4   1          0.23         19.31        24.41 o                         
  -8   4   1        398.28        417.75        24.02 o                         
  -7   4   1        245.91        224.92        19.64 o                         
  -6   4   1        123.08        131.53        11.96 o                         
  -5   4   1        358.31        371.95        17.86 o                         
  -4   4   1       5167.65       5116.92        48.73 o                         
  -3   4   1       1171.50       1192.28        70.96 o                         
  -2   4   1       7219.77       7279.41        56.09 o                         
  -1   4   1       3360.52       3212.77        38.32 o                         
   0   4   1       6180.68       6086.09        92.39 o                         
   1   4   1       4084.86       4354.57        54.62 o                         
   2   4   1       6862.01       6724.65       192.32 o                         
   3   4   1       2458.14       2411.81        24.14 o                         
   4   4   1       4496.93       4482.89        39.11 o                         
   5   4   1        886.78        834.36        25.32 o                         
   6   4   1       7681.35       7622.99        98.26 o                         
   7   4   1       1916.57       1901.48        39.23 o                         
   8   4   1       3891.29       3832.93        57.04 o                         
   9   4   1       1204.59       1163.95        39.18 o                         
  10   4   1       2201.94       2244.36        56.54 o                         
 -10   5   1        675.95        775.84        42.77 o                         
  -9   5   1       3825.65       3842.51        63.86 o                         
  -8   5   1        764.64        795.31        30.72 o                         
  -7   5   1       9302.36       8900.55       116.76 o                         
  -6   5   1          7.44          1.92        16.16 o                         
  -5   5   1       8752.76       8787.53       103.05 o                         
  -4   5   1        222.17        243.11        16.76 o                         
  -3   5   1       7526.77       7557.88        87.06 o                         
  -2   5   1       1461.68       1341.61        86.46 o                         
  -1   5   1       9088.43       8094.57       638.36 o                         
   0   5   1        634.63        609.83        65.00 o                         
   1   5   1       6757.28       6615.57       139.15 o                         
   2   5   1         64.10         90.71         6.96 o                         
   3   5   1       3975.47       4197.32        49.18 o                         
   4   5   1        222.55        252.78        18.45 o                         
   5   5   1       2452.63       2444.18        42.20 o                         
   6   5   1          2.79         15.86        16.26 o                         
   7   5   1       2445.51       2331.68        46.57 o                         
   8   5   1         35.09         60.31        15.83 o                         
   9   5   1       1287.40       1289.72        47.83 o                         
  10   5   1        215.31        297.91        26.76 o                         
  -9   6   1          3.75        -37.06        37.06 o                         
  -8   6   1        429.87        431.62        31.37 o                         
  -7   6   1         13.97         64.65        15.80 o                         
  -6   6   1       1664.40       1628.30        39.55 o                         
  -5   6   1         16.56         44.84        11.53 o                         
  -4   6   1       2182.85       2192.01        39.81 o                         
  -3   6   1        122.53        146.50        12.29 o                         
  -2   6   1       3380.29       3207.74        44.23 o                         
  -1   6   1        585.65        614.52        22.13 o                         
   0   6   1       5387.05       5354.67        78.06 o                         
   1   6   1        144.63        167.80        11.89 o                         
   2   6   1        801.60        826.54        26.18 o                         
   3   6   1        157.72        167.07        13.08 o                         
   4   6   1       4871.66       5073.04        61.58 o                         
   5   6   1        325.63        305.73        25.47 o                         
   6   6   1       5534.99       5283.40        69.00 o                         
   7   6   1         11.53          6.96        23.48 o                         
   8   6   1       2175.74       2235.86        52.36 o                         
   9   6   1         62.39        109.00        25.30 o                         
  -8   7   1        173.62        162.86        26.80 o                         
  -7   7   1       2881.02       2888.71        58.19 o                         
  -6   7   1         38.85         -2.52        24.67 o                         
  -5   7   1       3250.32       3173.15        54.92 o                         
  -4   7   1        142.93        151.27        15.87 o                         
  -3   7   1       3965.01       4031.50        56.15 o                         
  -2   7   1          2.24          6.72        16.33 o                         
  -1   7   1       1980.20       1957.31        39.17 o                         
   0   7   1         22.02          5.66        15.86 o                         
   1   7   1       5880.32       6004.54        65.01 o                         
   2   7   1        677.85        648.31        25.94 o                         
   3   7   1       5830.90       5934.41        69.25 o                         
   4   7   1        199.39        192.08        16.16 o                         
   5   7   1       2038.87       1964.59        49.74 o                         
   6   7   1        117.41        127.35        19.24 o                         
   7   7   1       1284.25       1415.12        50.25 o                         
   8   7   1         33.96         24.61        37.06 o                         
  -7   8   1        232.87        165.45        26.73 o                         
  -6   8   1        587.94        569.94        41.18 o                         
  -5   8   1        119.72        189.85        23.91 o                         
  -4   8   1       1044.64        956.11        38.11 o                         
  -3   8   1        177.45        197.91        18.38 o                         
  -2   8   1       1277.33       1239.14        37.82 o                         
  -1   8   1        163.72        186.98        14.41 o                         
   0   8   1       1392.06       1337.32        36.69 o                         
   1   8   1        280.98        322.34        22.96 o                         
   2   8   1       3144.77       3115.87        55.58 o                         
   3   8   1         43.47        108.44        17.79 o                         
   4   8   1       1965.23       2046.26        51.29 o                         
   5   8   1        902.43        916.42        36.55 o                         
   6   8   1       2626.26       2644.94        57.84 o                         
  -4   9   1        894.21        939.36        37.41 o                         
  -3   9   1       1397.67       1513.49        43.25 o                         
  -2   9   1        926.97        881.10        35.56 o                         
  -1   9   1       2186.07       2159.31        49.67 o                         
   0   9   1        674.67        641.21        30.88 o                         
   1   9   1       1520.11       1495.42        42.79 o                         
   2   9   1       1168.03       1173.65        39.47 o                         
   3   9   1        422.02        498.03        30.15 o                         
   4   9   1        548.95        514.63        32.96 o                         
 -12   0   2       2567.05       2607.16        58.34 o                         
 -10   0   2       4533.45       4508.82        61.41 o                         
  -8   0   2       1913.28       1913.01        35.92 o                         
  -6   0   2       3292.32       3243.74        89.68 o                         
  -4   0   2       3226.31       3230.79        99.76 o                         
  -2   0   2       2587.86       2498.76        41.78 o                         
   0   0   2       1461.56       1416.21        13.49 o                         
   2   0   2        127.87        109.35         6.89 o                         
   4   0   2         68.13         71.13         5.36 o                         
   6   0   2        120.46        119.15         6.86 o                         
   8   0   2         37.35         54.81        11.36 o                         
  10   0   2        915.61        847.33        34.53 o                         
 -12   1   2         16.89         62.30        20.30 o                         
 -11   1   2       2167.90       2168.68        49.64 o                         
 -10   1   2        324.68        338.95        23.06 o                         
  -9   1   2       5223.19       5299.79        62.25 o                         
  -8   1   2       2517.60       2554.13        40.78 o                         
  -7   1   2      12872.92      12286.57       158.12 o                         
  -6   1   2       1722.72       1665.64        39.99 o                         
  -5   1   2      11867.29      10794.71       571.88 o                         
  -4   1   2       2094.20       2061.60        60.78 o                         
  -3   1   2      26492.81      26776.58       111.78 o                         
  -2   1   2       3790.20       3878.78        72.85 o                         
  -1   1   2      37347.57      37744.11       152.04 o                         
   0   1   2       1077.81       1063.90        13.92 o                         
   1   1   2      45385.66      46546.70       128.56 o                         
   2   1   2       2745.61       2759.58        51.32 o                         
   3   1   2      23730.90      23659.37       114.03 o                         
   4   1   2        549.51        513.63        16.16 o                         
   5   1   2      11437.25      11118.46        95.72 o                         
   6   1   2       1558.96       1523.48        20.76 o                         
   7   1   2      13986.33      13757.75       178.65 o                         
   8   1   2       3143.28       3112.42        47.96 o                         
   9   1   2       6171.27       6071.84        70.19 o                         
  10   1   2        463.39        515.68        29.42 o                         
  11   1   2       3281.18       3252.71        64.27 o                         
 -12   2   2       1795.60       1849.40        55.36 o                         
 -11   2   2        476.93        459.36        31.34 o                         
 -10   2   2       1201.22       1153.73        37.45 o                         
  -9   2   2       1239.33       1185.52        33.35 o                         
  -8   2   2        454.05        460.45        22.79 o                         
  -7   2   2       2656.61       2527.03        38.44 o                         
  -6   2   2       1919.34       1846.21        47.83 o                         
  -5   2   2       1088.16       1050.68        39.77 o                         
  -4   2   2       2607.77       2588.91       153.07 o                         
  -3   2   2        179.65        281.52        23.44 o                         
  -2   2   2       5456.87       5682.22        93.24 o                         
  -1   2   2        353.17        314.78         8.33 o                         
   0   2   2        512.90        483.53        10.96 o                         
   1   2   2        480.46        544.89        19.04 o                         
   2   2   2          3.30          4.38         6.54 o                         
   3   2   2       1856.78       2048.40        18.90 o                         
   4   2   2         61.12         88.07        12.49 o                         
   5   2   2         26.08         29.58         8.71 o                         
   6   2   2        285.20        289.67        17.39 o                         
   7   2   2        255.67        256.86        19.68 o                         
   8   2   2         63.11         55.74        12.22 o                         
   9   2   2        230.14        232.23        21.86 o                         
  10   2   2        155.87        136.76        19.81 o                         
  11   2   2         93.10        154.81        23.15 o                         
 -11   3   2       1656.52       1696.61        51.18 o                         
 -10   3   2       2469.60       2366.29        52.31 o                         
  -9   3   2       1503.55       1496.12        38.52 o                         
  -8   3   2       4055.31       3987.08        53.41 o                         
  -7   3   2       4408.56       4297.98        51.34 o                         
  -6   3   2       4028.96       3928.68        45.73 o                         
  -5   3   2       6471.71       6191.61        90.39 o                         
  -4   3   2       5305.69       5132.36       129.73 o                         
  -3   3   2       2760.30       2684.27        64.22 o                         
  -2   3   2       9845.23       9935.36       192.23 o                         
  -1   3   2       9407.11       9208.23        73.24 o                         
   0   3   2      11550.55      11110.54        96.30 o                         
   1   3   2       9761.66       9486.42        76.05 o                         
   2   3   2       9241.42       9445.35       136.68 o                         
   3   3   2       4983.66       4862.10        66.91 o                         
   4   3   2       5448.20       5337.33        55.67 o                         
   5   3   2       6976.07       6781.91        58.75 o                         
   6   3   2       4413.48       4442.40        51.65 o                         
   7   3   2       3506.59       3387.93        48.97 o                         
   8   3   2       3194.32       3178.63        50.98 o                         
   9   3   2       1477.20       1473.38        42.27 o                         
  10   3   2       2699.84       2721.13        57.62 o                         
  11   3   2       1651.42       1724.52        53.14 o                         
 -11   4   2        354.92        381.84        37.86 o                         
 -10   4   2       1025.83       1044.93        40.69 o                         
  -9   4   2        491.89        524.80        31.51 o                         
  -8   4   2        878.13        838.57        29.53 o                         
  -7   4   2        641.34        636.75        25.55 o                         
  -6   4   2        975.51       1008.09        27.41 o                         
  -5   4   2         32.27          4.47        13.35 o                         
  -4   4   2       1028.16       1057.45        49.94 o                         
  -3   4   2        770.25        732.44        14.63 o                         
  -2   4   2        587.44        588.67        17.20 o                         
  -1   4   2       2623.05       2751.49        49.26 o                         
   0   4   2        390.48        387.64        24.22 o                         
   1   4   2         15.48         33.53         6.29 o                         
   2   4   2         33.87         40.84         9.70 o                         
   3   4   2         73.52         95.71         7.90 o                         
   4   4   2         25.05         43.62        19.94 o                         
   5   4   2        169.99        185.06        12.65 o                         
   6   4   2        104.39        121.06        11.86 o                         
   7   4   2          1.83          4.90        16.46 o                         
   8   4   2        243.00        237.37        22.19 o                         
   9   4   2          9.13         35.84        23.95 o                         
  10   4   2        324.07        279.55        26.43 o                         
 -10   5   2       1888.76       1781.41        53.97 o                         
  -9   5   2        164.30        149.88        18.25 o                         
  -8   5   2       4498.11       4524.04        63.40 o                         
  -7   5   2        784.74        799.45        28.76 o                         
  -6   5   2       4888.35       4922.14        58.49 o                         
  -5   5   2       1086.60       1131.56        29.47 o                         
  -4   5   2       6518.39       6553.57        85.06 o                         
  -3   5   2       2840.94       2882.19        39.81 o                         
  -2   5   2      14343.60      14174.83        74.84 o                         
  -1   5   2       1216.64       1234.61        18.70 o                         
   0   5   2      14389.49      13706.58       310.58 o                         
   1   5   2       1500.04       1515.00        27.10 o                         
   2   5   2      17166.76      16871.69       307.01 o                         
   3   5   2       2339.13       2331.94        38.63 o                         
   4   5   2       7577.19       7638.96        99.10 o                         
   5   5   2       1152.91       1221.07        31.46 o                         
   6   5   2       5524.70       5722.03        66.19 o                         
   7   5   2       1577.82       1578.09        41.24 o                         
   8   5   2       4305.75       4345.65        66.44 o                         
   9   5   2        439.93        463.89        39.32 o                         
  -9   6   2       1198.08       1250.52        50.74 o                         
  -8   6   2        415.45        419.99        29.75 o                         
  -7   6   2       1104.83       1120.76        36.46 o                         
  -6   6   2        296.79        321.35        24.28 o                         
  -5   6   2       1398.71       1483.70        35.64 o                         
  -4   6   2         51.24         82.14        11.26 o                         
  -3   6   2       1559.95       1502.58        32.56 o                         
  -2   6   2       1291.34       1152.47        29.07 o                         
  -1   6   2       1594.77       1637.14        32.73 o                         
   0   6   2          4.30         12.35        14.44 o                         
   1   6   2         23.18         27.85        10.93 o                         
   2   6   2       1193.50       1156.74        30.13 o                         
   3   6   2          0.26         31.03        10.63 o                         
   4   6   2          0.09         27.79        12.25 o                         
   5   6   2          3.19         15.27        21.30 o                         
   6   6   2         87.20         87.51        16.73 o                         
   7   6   2         13.09        -26.10        26.10 o                         
   8   6   2        147.58        146.67        25.87 o                         
   9   6   2        152.30        172.53        27.76 o                         
  -8   7   2       3508.31       3205.79        67.39 o                         
  -7   7   2        462.86        471.65        33.43 o                         
  -6   7   2       3424.47       3242.15        57.74 o                         
  -5   7   2        182.09        197.65        17.49 o                         
  -4   7   2       7481.31       7515.50        77.64 o                         
  -3   7   2       1178.18       1107.02        33.74 o                         
  -2   7   2       7513.85       7705.44        74.80 o                         
  -1   7   2          7.90         21.23        11.03 o                         
   0   7   2       5608.19       5686.19        64.10 o                         
   1   7   2        152.02        144.25        13.45 o                         
   2   7   2       6703.69       6794.04       102.66 o                         
   3   7   2       1086.32       1082.97        33.91 o                         
   4   7   2       6715.86       6671.71        77.13 o                         
   5   7   2        109.78        113.01        19.24 o                         
   6   7   2       3634.65       3170.84        71.09 o                         
   7   7   2        331.05        377.60        28.06 o                         
   8   7   2       4041.38       4083.37        75.31 o                         
  -7   8   2       1047.91       1026.41        49.21 o                         
  -6   8   2          1.22         34.01        33.58 o                         
  -5   8   2        432.13        446.86        38.03 o                         
  -4   8   2         62.53         82.24        17.42 o                         
  -3   8   2        650.32        612.82        33.60 o                         
  -2   8   2          1.20        -18.65        22.82 o                         
  -1   8   2        446.38        424.41        27.07 o                         
   0   8   2         19.99         56.40        13.15 o                         
   1   8   2         18.41          5.63        23.02 o                         
   2   8   2        103.12        143.91        18.81 o                         
   3   8   2          0.17          6.92        26.76 o                         
   4   8   2         31.93         29.68        26.69 o                         
   5   8   2         14.29         36.99        15.04 o                         
   6   8   2        213.96        236.73        19.58 o                         
  -4   9   2       1089.47       1179.45        40.33 o                         
  -3   9   2       1490.00       1504.62        43.42 o                         
  -2   9   2       1966.46       1953.69        47.35 o                         
  -1   9   2       1667.67       1738.44        44.89 o                         
   0   9   2       1725.20       1615.57        44.42 o                         
   1   9   2       1543.41       1529.34        43.69 o                         
   2   9   2       2107.03       2057.78        49.44 o                         
   3   9   2       1361.05       1412.63        44.21 o                         
   4   9   2       1378.27       1423.69        45.11 o                         
 -11   0   3       5123.73       5107.81        72.28 o                         
  -9   0   3       5267.37       5225.88        61.06 o                         
  -7   0   3      13938.47      13935.62       169.17 o                         
  -5   0   3      20603.20      20026.13       257.03 o                         
  -3   0   3      29531.23      29579.40       697.80 o                         
  -1   0   3      23375.76      23743.51       125.19 o                         
   1   0   3       4169.41       3799.37        27.79 o                         
   3   0   3       6462.16       6235.89        61.02 o                         
   5   0   3       8912.77       8925.12        95.37 o                         
   7   0   3       5892.33       5773.68        84.13 o                         
   9   0   3       1074.19       1111.44        33.51 o                         
  11   0   3       2044.88       2058.50        54.01 o                         
 -12   1   3        163.98        172.63        21.63 o                         
 -11   1   3          0.94          8.01        21.73 o                         
 -10   1   3         60.06         76.44        12.55 o                         
  -9   1   3        145.43        184.96        18.02 o                         
  -8   1   3         27.14         48.06        10.66 o                         
  -7   1   3          1.19         11.99         9.24 o                         
  -6   1   3        717.67        678.92        18.08 o                         
  -5   1   3        382.63        415.84        31.44 o                         
  -4   1   3       5388.17       5556.30        50.70 o                         
  -3   1   3       1407.84       1437.07        78.12 o                         
  -2   1   3       7848.14       7890.34        47.37 o                         
  -1   1   3         50.12         75.53         4.46 o                         
   0   1   3        163.62        152.05         6.66 o                         
   1   1   3      11339.28      12084.60        72.77 o                         
   2   1   3       5571.08       5594.20        44.03 o                         
   3   1   3        188.10        198.38         8.56 o                         
   4   1   3       7491.43       7792.04        76.78 o                         
   5   1   3        436.26        494.65        13.09 o                         
   6   1   3       4462.45       4431.46        49.04 o                         
   7   1   3          3.70         24.04        10.33 o                         
   8   1   3       4339.73       4231.73        56.27 o                         
   9   1   3         42.62        -10.96        18.81 o                         
  10   1   3       1583.03       1638.36        45.05 o                         
  11   1   3         66.88        103.83        21.76 o                         
 -12   2   3       1019.98       1044.86        44.47 o                         
 -11   2   3       3970.40       3962.37        65.33 o                         
 -10   2   3        687.06        741.82        33.30 o                         
  -9   2   3       8246.63       8235.78        78.09 o                         
  -8   2   3        136.60        171.61        16.33 o                         
  -7   2   3       6817.78       6728.91        86.42 o                         
  -6   2   3       3386.95       3152.48        76.24 o                         
  -5   2   3      13465.18      13643.38       153.14 o                         
  -4   2   3       6262.13       6255.86        42.41 o                         
  -3   2   3      18622.16      18549.86       184.07 o                         
  -2   2   3       2437.73       2408.42        35.09 o                         
  -1   2   3      23360.71      23678.65       264.69 o                         
   0   2   3       4278.01       4414.86       106.45 o                         
   1   2   3      12851.21      12630.91        81.82 o                         
   2   2   3       1219.81       1200.63        15.61 o                         
   3   2   3      22804.38      23258.86       243.11 o                         
   4   2   3       2333.82       2367.65        29.65 o                         
   5   2   3      10110.66       9515.72       404.00 o                         
   6   2   3       1801.45       1722.14        33.04 o                         
   7   2   3       1397.18       1480.59        33.68 o                         
   8   2   3        828.78        814.43        29.23 o                         
   9   2   3       3229.54       3155.37        55.62 o                         
  10   2   3        648.67        683.77        34.76 o                         
  11   2   3        415.99        480.04        39.26 o                         
 -11   3   3        148.46        143.32        23.85 o                         
 -10   3   3         10.17         11.89        25.50 o                         
  -9   3   3         68.04         73.79        13.18 o                         
  -8   3   3         80.72         88.93        12.06 o                         
  -7   3   3       1230.03       1285.61        30.30 o                         
  -6   3   3        143.82        139.75        10.83 o                         
  -5   3   3          8.73         20.25         7.30 o                         
  -4   3   3        785.66        868.80        31.51 o                         
  -3   3   3        459.14        409.41        19.47 o                         
  -2   3   3       3262.77       3209.44       103.84 o                         
  -1   3   3       7543.83       8046.60        58.45 o                         
   0   3   3       2102.34       2096.78        48.34 o                         
   1   3   3        530.56        519.83        11.62 o                         
   2   3   3       3216.82       3332.18        40.26 o                         
   3   3   3       5712.15       5767.66       175.05 o                         
   4   3   3       4320.19       4213.54        46.60 o                         
   5   3   3       2473.60       2525.88        38.60 o                         
   6   3   3       4203.30       4382.27        52.66 o                         
   7   3   3       1301.21       1295.95        32.72 o                         
   8   3   3       2465.49       2376.55        45.84 o                         
   9   3   3       1257.98       1258.06        41.20 o                         
  10   3   3       1610.86       1503.11        50.45 o                         
 -11   4   3        899.17        803.93        45.33 o                         
 -10   4   3       3495.36       3405.36        62.02 o                         
  -9   4   3       1678.07       1698.38        44.16 o                         
  -8   4   3       6701.31       6571.35        71.35 o                         
  -7   4   3       3130.31       3197.14        47.57 o                         
  -6   4   3      11486.05      11377.23       115.40 o                         
  -5   4   3       1383.54       1484.97        30.07 o                         
  -4   4   3       8417.87       8581.54        64.82 o                         
  -3   4   3       3207.78       3123.03        27.36 o                         
  -2   4   3      11497.51      11225.06        78.49 o                         
  -1   4   3       5813.64       6125.84        51.64 o                         
   0   4   3       8227.89       8300.59        71.96 o                         
   1   4   3       5058.79       5092.55       115.21 o                         
   2   4   3      14176.22      14536.22       182.17 o                         
   3   4   3       2120.33       2091.68        32.54 o                         
   4   4   3       9724.45       9911.66       148.61 o                         
   5   4   3       1496.34       1510.70        33.39 o                         
   6   4   3       1844.87       1763.33        37.37 o                         
   7   4   3       1136.75       1111.79        33.08 o                         
   8   4   3       2071.68       2066.08        46.23 o                         
   9   4   3        177.62        167.27        19.28 o                         
  10   4   3        865.05        870.89        44.57 o                         
 -10   5   3        190.67        218.21        26.30 o                         
  -9   5   3        215.10        196.32        18.98 o                         
  -8   5   3         12.46         43.09        12.98 o                         
  -7   5   3        493.75        441.33        24.98 o                         
  -6   5   3         46.21         84.06        11.69 o                         
  -5   5   3        497.13        499.30        22.50 o                         
  -4   5   3          5.76         12.95        14.21 o                         
  -3   5   3       1272.39       1308.32        28.68 o                         
  -2   5   3          4.36         35.40         6.49 o                         
  -1   5   3       1685.49       1680.92        21.80 o                         
   0   5   3        453.61        451.02        28.38 o                         
   1   5   3       2693.18       2675.31        38.79 o                         
   2   5   3       1252.38       1251.84        28.55 o                         
   3   5   3       1425.55       1452.48        32.23 o                         
   4   5   3         92.87        101.92        11.96 o                         
   5   5   3       3384.83       3446.75        50.56 o                         
   6   5   3         44.31         81.18        15.14 o                         
   7   5   3       5647.17       5528.24        70.92 o                         
   8   5   3        399.41        388.52        30.01 o                         
   9   5   3       2017.60       2039.56        59.22 o                         
  -9   6   3         16.77         49.85        25.24 o                         
  -8   6   3       3058.95       3004.92        56.97 o                         
  -7   6   3          0.19        -11.33        21.43 o                         
  -6   6   3       8714.38       8365.05       116.36 o                         
  -5   6   3        307.78        317.48        21.04 o                         
  -4   6   3       7237.69       7316.21        70.30 o                         
  -3   6   3        284.07        281.41        19.45 o                         
  -2   6   3       3048.05       3024.55        44.18 o                         
  -1   6   3          1.48        -10.33        13.94 o                         
   0   6   3       9257.57       9311.54       106.73 o                         
   1   6   3        206.46        232.90        18.81 o                         
   2   6   3       5276.44       5280.30        59.81 o                         
   3   6   3        134.65        141.07        13.05 o                         
   4   6   3       4697.94       4897.25        62.89 o                         
   5   6   3         72.99         76.94        16.86 o                         
   6   6   3       2927.66       2905.40        54.88 o                         
   7   6   3        114.77        107.65        19.71 o                         
   8   6   3       1395.02       1465.04        52.17 o                         
  -8   7   3         14.41        -16.33        36.30 o                         
  -7   7   3        172.26        176.91        19.71 o                         
  -6   7   3        109.06         34.78        27.79 o                         
  -5   7   3        222.12        272.25        25.04 o                         
  -4   7   3        181.70        226.99        16.26 o                         
  -3   7   3       2186.65       2007.09        42.59 o                         
  -2   7   3        630.05        624.76        27.77 o                         
  -1   7   3       2709.45       2638.84        45.62 o                         
   0   7   3          0.35         22.16        11.66 o                         
   1   7   3        963.00        953.00        32.68 o                         
   2   7   3          9.77          9.14        21.86 o                         
   3   7   3       2003.62       2028.50        43.74 o                         
   4   7   3         13.65         53.79        14.37 o                         
   5   7   3       1445.68       1427.31        44.75 o                         
   6   7   3         24.83        120.72        26.03 o                         
   7   7   3       1368.53       1344.72        52.20 o                         
  -7   8   3        168.98        196.09        26.37 o                         
  -6   8   3       3187.61       3068.59        64.70 o                         
  -5   8   3       1238.93       1337.94        43.78 o                         
  -4   8   3       3628.12       3605.39        62.79 o                         
  -3   8   3        458.48        496.93        30.45 o                         
  -2   8   3       5054.52       5025.51        68.80 o                         
  -1   8   3        902.26        890.51        35.52 o                         
   0   8   3       2513.68       2530.60        51.02 o                         
   1   8   3        212.10        206.46        18.91 o                         
   2   8   3       3208.98       3110.48        58.83 o                         
   3   8   3        259.22        274.04        21.93 o                         
   4   8   3       2031.76       2122.04        52.36 o                         
   5   8   3        101.05         24.91        25.17 o                         
   6   8   3       1470.41       1693.79        49.29 o                         
  -4   9   3        110.59         94.63        16.86 o                         
  -3   9   3          4.56         -3.15        21.53 o                         
  -2   9   3        455.32        472.24        28.75 o                         
  -1   9   3        362.73        354.02        26.67 o                         
   0   9   3        255.50        214.71        17.89 o                         
   1   9   3        671.62        653.26        33.83 o                         
   2   9   3        474.15        435.67        30.01 o                         
   3   9   3        551.61        552.99        32.93 o                         
 -12   0   4       1104.34       1093.93        43.78 o                         
 -10   0   4       4688.62       4582.04        62.48 o                         
  -8   0   4       4146.20       4330.15        52.36 o                         
  -6   0   4      11799.24      11776.33       476.88 o                         
  -4   0   4       3461.45       2899.92        52.48 o                         
  -2   0   4      17193.59      16563.00       451.77 o                         
   0   0   4     147164.56     148360.28      7939.10 o                         
   2   0   4      21055.21      21003.89       448.20 o                         
   4   0   4      17849.01      17163.19       324.73 o                         
   6   0   4      12372.36      12394.64       165.72 o                         
   8   0   4       7948.80       7978.78        77.54 o                         
  10   0   4       5645.16       5622.76        76.22 o                         
 -12   1   4         32.54        -22.02        29.61 o                         
 -11   1   4       2575.13       2609.97        53.57 o                         
 -10   1   4         38.79         42.69        13.22 o                         
  -9   1   4       3839.67       3819.06        53.59 o                         
  -8   1   4       2184.60       2107.44        38.28 o                         
  -7   1   4       3978.25       4041.46        47.65 o                         
  -6   1   4         98.53        119.00        12.50 o                         
  -5   1   4       6229.93       6469.91        54.81 o                         
  -4   1   4       2089.63       2101.96        19.79 o                         
  -3   1   4       6641.54       6661.05       139.34 o                         
  -2   1   4       3853.49       3851.59        40.15 o                         
  -1   1   4       5588.78       5442.67        56.36 o                         
   0   1   4       3830.24       3913.37        50.64 o                         
   1   1   4       6610.89       6787.09        92.23 o                         
   2   1   4         28.33         33.52         4.99 o                         
   3   1   4       1029.10       1003.45        16.50 o                         
   4   1   4          4.94         17.76         6.90 o                         
   5   1   4        113.83        105.85         6.99 o                         
   6   1   4          0.80         10.86        14.04 o                         
   7   1   4         81.00         81.02        11.66 o                         
   8   1   4        763.01        770.78        28.13 o                         
   9   1   4        158.04        140.37        17.62 o                         
  10   1   4         61.80         49.08        21.03 o                         
  11   1   4          0.70         26.10        30.77 o                         
 -12   2   4        981.49        977.97        45.76 o                         
 -11   2   4        637.46        607.76        34.32 o                         
 -10   2   4       2265.09       2231.45        48.29 o                         
  -9   2   4       1285.87       1268.89        34.24 o                         
  -8   2   4       6296.99       6385.81        92.09 o                         
  -7   2   4       2621.56       2586.88        39.83 o                         
  -6   2   4       5685.98       5468.73       117.09 o                         
  -5   2   4       3027.37       3009.28       126.57 o                         
  -4   2   4      10250.59       9614.61        53.71 o                         
  -3   2   4       1761.07       1745.25        18.06 o                         
  -2   2   4      15597.13      15491.53        98.15 o                         
  -1   2   4       5996.46       6047.36        47.95 o                         
   0   2   4       6902.20       6707.99       135.13 o                         
   1   2   4       6393.34       6474.49        52.26 o                         
   2   2   4      14721.14      14791.06       132.95 o                         
   3   2   4       4613.03       4609.66        43.12 o                         
   4   2   4       5095.68       4949.91        47.93 o                         
   5   2   4       4565.36       4678.42        50.37 o                         
   6   2   4       5207.30       5096.80        56.43 o                         
   7   2   4       1969.37       1969.78        39.53 o                         
   8   2   4       6633.61       6541.39        72.47 o                         
   9   2   4       1226.64       1252.50        42.59 o                         
  10   2   4       3035.64       3030.23        62.87 o                         
 -11   3   4       1605.94       1641.31        50.65 o                         
 -10   3   4       1986.47       1910.55        47.78 o                         
  -9   3   4       2607.42       2501.75        47.01 o                         
  -8   3   4        653.85        612.99        25.31 o                         
  -7   3   4       1215.06       1241.56        29.90 o                         
  -6   3   4       1500.21       1474.39        30.38 o                         
  -5   3   4       3420.81       3309.64       109.05 o                         
  -4   3   4       1456.83       1369.29        37.76 o                         
  -3   3   4       1879.44       2012.42        53.13 o                         
  -2   3   4        710.84        659.60        26.30 o                         
  -1   3   4         20.77         11.03         6.06 o                         
   0   3   4       1528.60       1547.89        17.62 o                         
   1   3   4       2195.40       2302.29        21.62 o                         
   2   3   4        678.72        701.11        14.15 o                         
   3   3   4        117.30         96.87        18.60 o                         
   4   3   4        306.44        309.68        12.12 o                         
   5   3   4        347.71        376.24        19.88 o                         
   6   3   4        339.95        351.15        21.30 o                         
   7   3   4        221.42        245.45        20.90 o                         
   8   3   4        262.48        260.93        24.02 o                         
   9   3   4         45.24         88.33        19.01 o                         
  10   3   4         27.76        -35.74        35.74 o                         
 -11   4   4        629.98        615.20        41.68 o                         
 -10   4   4        138.12        147.96        20.24 o                         
  -9   4   4       2808.22       2704.90        52.22 o                         
  -8   4   4        451.00        472.59        24.58 o                         
  -7   4   4       2798.94       2854.67        45.06 o                         
  -6   4   4       4968.17       4792.35        55.15 o                         
  -5   4   4       9719.23       9781.70       103.69 o                         
  -4   4   4       3368.86       3426.17        30.50 o                         
  -3   4   4       8398.76       8271.63       157.59 o                         
  -2   4   4       1031.04        934.35        22.58 o                         
  -1   4   4       5772.77       5712.18        49.94 o                         
   0   4   4       5118.79       5071.35        83.36 o                         
   1   4   4       5261.61       5221.82        50.33 o                         
   2   4   4       1233.47       1177.97        18.65 o                         
   3   4   4       7924.67       7850.57        64.86 o                         
   4   4   4       3705.63       3775.35        48.36 o                         
   5   4   4       5933.40       5967.37        88.48 o                         
   6   4   4       3671.44       3752.77        53.66 o                         
   7   4   4       2506.01       2600.84        48.33 o                         
   8   4   4       1166.20       1103.55        38.58 o                         
   9   4   4       3651.13       3689.43        68.63 o                         
  10   4   4        632.24        568.75        41.91 o                         
 -10   5   4       1895.39       1907.64        55.73 o                         
  -9   5   4        257.59        264.40        19.48 o                         
  -8   5   4       3063.27       3128.95        53.59 o                         
  -7   5   4       1026.68       1037.60        31.92 o                         
  -6   5   4        365.12        435.10        22.30 o                         
  -5   5   4        584.96        635.67        24.19 o                         
  -4   5   4       2399.54       2465.98        39.78 o                         
  -3   5   4        709.57        775.91        23.69 o                         
  -2   5   4       2888.94       2886.51        40.40 o                         
  -1   5   4       1252.70       1323.42        28.38 o                         
   0   5   4       1257.43       1264.11        28.55 o                         
   1   5   4          8.27         45.24         9.57 o                         
   2   5   4         15.90         12.35        10.50 o                         
   3   5   4        563.10        548.50        23.46 o                         
   4   5   4        487.83        552.16        24.58 o                         
   5   5   4         47.42         61.70        12.49 o                         
   6   5   4       2458.36       2490.01        48.50 o                         
   7   5   4         96.36        100.46        17.39 o                         
   8   5   4         12.72          8.54        25.80 o                         
   9   5   4          6.60         47.46        24.48 o                         
  -9   6   4       1757.00       1647.46        56.39 o                         
  -8   6   4         38.07         61.50        17.22 o                         
  -7   6   4       3608.37       3526.94        58.75 o                         
  -6   6   4         94.47        105.72        15.30 o                         
  -5   6   4       4657.98       4557.01        60.83 o                         
  -4   6   4          0.01          8.51        16.03 o                         
  -3   6   4       6486.68       6478.89        65.48 o                         
  -2   6   4        271.08        307.21        19.71 o                         
  -1   6   4       9459.62       9628.53       110.36 o                         
   0   6   4          0.29          9.37        14.87 o                         
   1   6   4       9615.07       9562.53       112.96 o                         
   2   6   4        988.90       1022.82        30.59 o                         
   3   6   4       8606.14       8638.33        80.45 o                         
   4   6   4        384.54        392.76        27.86 o                         
   5   6   4       6422.95       6436.10        77.15 o                         
   6   6   4        192.60        198.48        19.15 o                         
   7   6   4       3539.07       3698.02        64.91 o                         
   8   6   4          0.51         -4.87        36.27 o                         
  -8   7   4       1514.01       1470.82        53.03 o                         
  -7   7   4         94.83        151.63        24.24 o                         
  -6   7   4       2258.81       2135.75        49.38 o                         
  -5   7   4         14.55         13.78        22.46 o                         
  -4   7   4       2967.75       2976.92        52.89 o                         
  -3   7   4         45.15         62.07        14.11 o                         
  -2   7   4       3683.05       3644.91        54.51 o                         
  -1   7   4        375.83        326.64        23.02 o                         
   0   7   4       1999.79       2024.65        42.35 o                         
   1   7   4         17.91         32.85        13.45 o                         
   2   7   4        327.09        334.94        26.87 o                         
   3   7   4         96.20         93.01        15.10 o                         
   4   7   4         49.62         66.27        17.16 o                         
   5   7   4        112.66        109.27        20.01 o                         
   6   7   4          5.50         19.51        34.84 o                         
   7   7   4         16.92         40.97        24.94 o                         
  -7   8   4        806.74        714.86        46.39 o                         
  -6   8   4        551.91        504.63        42.04 o                         
  -5   8   4       1356.76       1422.67        48.13 o                         
  -4   8   4        564.66        533.10        34.09 o                         
  -3   8   4       2339.99       2408.97        52.10 o                         
  -2   8   4       1116.58       1140.63        37.88 o                         
  -1   8   4       3979.04       3883.95        62.18 o                         
   0   8   4       1536.91       1514.29        43.46 o                         
   1   8   4       3580.11       3501.34        60.97 o                         
   2   8   4       1403.74       1434.49        45.31 o                         
   3   8   4       2973.26       3011.42        61.04 o                         
   4   8   4       1572.16       1584.93        45.15 o                         
   5   8   4       1945.60       1886.11        52.05 o                         
  -4   9   4        163.12        146.10        17.75 o                         
  -3   9   4        219.98        199.04        17.62 o                         
  -2   9   4        191.66        212.42        17.36 o                         
  -1   9   4         70.01         91.12        15.73 o                         
   0   9   4        262.98        292.32        25.44 o                         
   1   9   4        951.17        973.22        37.18 o                         
   2   9   4        209.58        241.34        18.88 o                         
   3   9   4         20.70          5.53        23.02 o                         
 -11   0   5          9.68         23.98        23.88 o                         
  -9   0   5         19.81         12.42        16.43 o                         
  -7   0   5        622.26        658.46        22.63 o                         
  -5   0   5       1630.83       1762.86        27.52 o                         
  -3   0   5        634.33        678.96        11.99 o                         
  -1   0   5         23.27         20.81         4.98 o                         
   1   0   5        122.07        104.26         5.49 o                         
   3   0   5       1226.70       1260.57        16.91 o                         
   5   0   5       2721.43       2745.35        39.24 o                         
   7   0   5       2465.72       2457.98        43.23 o                         
   9   0   5       2580.70       2581.42        51.61 o                         
 -12   1   5       2918.02       2931.23        62.46 o                         
 -11   1   5        406.37        403.85        30.78 o                         
 -10   1   5       4694.79       4665.49        64.24 o                         
  -9   1   5        230.99        234.72        21.70 o                         
  -8   1   5      11295.00      11045.16       119.05 o                         
  -7   1   5        347.73        323.64        19.28 o                         
  -6   1   5      13148.56      12608.00        90.30 o                         
  -5   1   5         74.31        119.83         6.48 o                         
  -4   1   5      21831.74      21686.56       435.27 o                         
  -3   1   5        421.71        432.00        24.69 o                         
  -2   1   5      14592.70      13999.42        74.24 o                         
  -1   1   5        615.60        649.87        11.59 o                         
   0   1   5       8001.77       7383.82        41.89 o                         
   1   1   5         21.91         45.86        10.33 o                         
   2   1   5      16939.70      16630.33       107.94 o                         
   3   1   5       1895.32       1931.10        20.73 o                         
   4   1   5      16352.51      16689.12       123.71 o                         
   5   1   5        819.05        825.08        25.09 o                         
   6   1   5       7422.24       7436.23        96.72 o                         
   7   1   5        700.20        672.59        27.97 o                         
   8   1   5       1378.55       1484.26        38.29 o                         
   9   1   5        156.99        176.94        18.28 o                         
  10   1   5       1744.35       1655.67        50.39 o                         
 -12   2   5          6.23         -5.83        30.30 o                         
 -11   2   5        141.09        146.47        19.08 o                         
 -10   2   5          0.14         13.78        21.73 o                         
  -9   2   5         14.97         37.66        12.32 o                         
  -8   2   5         35.48         42.59        10.93 o                         
  -7   2   5       1856.24       1865.09        35.09 o                         
  -6   2   5        791.78        797.52        16.47 o                         
  -5   2   5         49.42         69.66         6.36 o                         
  -4   2   5        345.47        343.87        22.33 o                         
  -3   2   5       1034.88       1098.10        21.34 o                         
  -2   2   5        392.87        407.41        28.56 o                         
  -1   2   5       1571.59       1549.56        29.75 o                         
   0   2   5        468.67        520.27        11.40 o                         
   1   2   5       3466.98       3558.59        29.91 o                         
   2   2   5          3.54         17.05         6.62 o                         
   3   2   5       2629.03       2624.90        55.84 o                         
   4   2   5       1397.50       1419.26        62.92 o                         
   5   2   5       2762.25       2789.30        41.72 o                         
   6   2   5        337.52        382.23        20.74 o                         
   7   2   5       1119.65       1063.51        32.78 o                         
   8   2   5         17.46         47.00        13.81 o                         
   9   2   5       1853.19       1751.31        48.80 o                         
  10   2   5        122.43        128.15        23.38 o                         
 -11   3   5       2801.29       2732.83        60.40 o                         
 -10   3   5       2135.32       2157.63        50.14 o                         
  -9   3   5       2803.20       2906.33        49.83 o                         
  -8   3   5       3843.79       3889.10        54.13 o                         
  -7   3   5       2434.86       2381.80        41.08 o                         
  -6   3   5       6148.41       6189.73        83.81 o                         
  -5   3   5       8716.07       8538.00        65.64 o                         
  -4   3   5       9524.70       9505.74        94.33 o                         
  -3   3   5      14410.86      14694.42       116.06 o                         
  -2   3   5      15539.58      15626.58        91.11 o                         
  -1   3   5       6389.81       6268.13        44.29 o                         
   0   3   5      14787.21      15051.47       124.86 o                         
   1   3   5      11571.87      11809.47        81.12 o                         
   2   3   5       9173.95       9149.01        89.50 o                         
   3   3   5       3527.40       3447.73        64.92 o                         
   4   3   5       4515.29       4556.88        50.93 o                         
   5   3   5       3725.20       3808.36        50.09 o                         
   6   3   5       3646.55       3697.71        52.13 o                         
   7   3   5       3030.08       3061.83        50.71 o                         
   8   3   5       1887.46       1849.44        47.91 o                         
   9   3   5       1251.98       1290.52        46.53 o                         
  10   3   5       1448.68       1430.90        52.80 o                         
 -11   4   5          0.75         31.70        31.99 o                         
 -10   4   5          8.87         18.58        26.73 o                         
  -9   4   5        207.48        232.99        20.01 o                         
  -8   4   5        111.79        124.70        14.18 o                         
  -7   4   5         58.96         51.90        12.09 o                         
  -6   4   5        520.89        527.96        23.23 o                         
  -5   4   5         70.66         85.32        10.33 o                         
  -4   4   5        312.53        313.39        17.79 o                         
  -3   4   5         85.07        128.20        21.17 o                         
  -2   4   5        270.12        283.43        11.48 o                         
  -1   4   5        521.45        523.18        16.40 o                         
   0   4   5       1253.90       1211.31        49.39 o                         
   1   4   5        989.54       1088.00        39.53 o                         
   2   4   5       1098.35       1024.23        18.64 o                         
   3   4   5        954.49        938.78        26.62 o                         
   4   4   5        933.54        994.19        28.70 o                         
   5   4   5        198.29        195.86        19.05 o                         
   6   4   5       2744.34       2804.56        49.11 o                         
   7   4   5        592.92        634.17        27.80 o                         
   8   4   5       1008.83       1022.80        40.50 o                         
   9   4   5        451.50        437.88        39.22 o                         
 -10   5   5        752.88        762.59        46.09 o                         
  -9   5   5       4097.07       4068.62        64.97 o                         
  -8   5   5        802.13        737.40        32.54 o                         
  -7   5   5       8210.41       7791.08       110.80 o                         
  -6   5   5         31.88         44.75        11.86 o                         
  -5   5   5       9758.83       9852.03       113.80 o                         
  -4   5   5        465.35        453.27        21.57 o                         
  -3   5   5      10432.34      10310.32       108.99 o                         
  -2   5   5       1144.07       1165.53        28.48 o                         
  -1   5   5      11966.35      11783.65       114.65 o                         
   0   5   5        475.47        510.87        21.64 o                         
   1   5   5       9864.89      10130.63       109.32 o                         
   2   5   5        108.27        142.03        12.59 o                         
   3   5   5       5093.88       5128.18        59.94 o                         
   4   5   5        311.46        289.66        22.16 o                         
   5   5   5       3575.99       3699.20        56.44 o                         
   6   5   5         74.39         57.53        15.40 o                         
   7   5   5       3257.02       3255.44        59.30 o                         
   8   5   5        185.50        208.38        26.60 o                         
  -9   6   5          2.30         -0.30        36.27 o                         
  -8   6   5         23.02         13.48        24.94 o                         
  -7   6   5          0.38         19.41        15.50 o                         
  -6   6   5        176.38        197.02        17.12 o                         
  -5   6   5          1.55         24.77        20.43 o                         
  -4   6   5        145.88        162.80        12.92 o                         
  -3   6   5          7.22         48.09        10.96 o                         
  -2   6   5        923.68        816.64        27.04 o                         
  -1   6   5        473.56        463.80        23.72 o                         
   0   6   5       1100.53       1091.53        31.12 o                         
   1   6   5        233.11        251.42        20.07 o                         
   2   6   5         12.74         38.95        11.56 o                         
   3   6   5         24.26         16.89        22.75 o                         
   4   6   5       1400.78       1380.69        40.51 o                         
   5   6   5        132.70        170.28        17.95 o                         
   6   6   5       1661.61       1661.55        47.64 o                         
   7   6   5          2.75         37.82        35.74 o                         
   8   6   5        848.01        848.94        46.49 o                         
  -8   7   5        233.55        237.23        27.46 o                         
  -7   7   5       3547.27       3225.06        65.41 o                         
  -6   7   5         55.34         87.24        17.75 o                         
  -5   7   5       4394.93       4211.18        64.09 o                         
  -4   7   5        302.49        322.78        25.61 o                         
  -3   7   5       4592.46       4625.92        62.74 o                         
  -2   7   5          1.10         -0.10        17.35 o                         
  -1   7   5       1856.85       1929.34        42.31 o                         
   0   7   5         93.43        107.12        14.18 o                         
   1   7   5       5768.86       5922.99        71.14 o                         
   2   7   5        488.27        496.65        28.92 o                         
   3   7   5       6376.63       6298.86        77.03 o                         
   4   7   5        134.28        116.85        20.44 o                         
   5   7   5       3362.61       3227.76        71.14 o                         
   6   7   5         69.38         32.16        36.20 o                         
  -6   8   5          7.88         25.27        33.25 o                         
  -5   8   5         52.16         40.64        33.92 o                         
  -4   8   5         96.30        -47.43        47.43 o                         
  -3   8   5         85.43         91.18        18.58 o                         
  -2   8   5         58.45         51.87        17.55 o                         
  -1   8   5        147.24        168.89        18.05 o                         
   0   8   5        294.32        252.28        20.80 o                         
   1   8   5         12.32         22.65        24.54 o                         
   2   8   5        755.59        689.05        37.28 o                         
   3   8   5         70.00        101.78        15.53 o                         
   4   8   5        330.03        334.47        28.95 o                         
   5   8   5        297.68        312.96        29.32 o                         
  -3   9   5       1462.04       1448.42        44.38 o                         
  -2   9   5       1111.89       1083.23        39.57 o                         
  -1   9   5       2922.37       2821.10        57.92 o                         
   0   9   5        794.98        800.61        36.02 o                         
   1   9   5       2244.55       2336.14        54.68 o                         
   2   9   5       1171.94       1222.51        42.35 o                         
 -12   0   6       3815.90       3846.71        69.93 o                         
 -10   0   6       6857.28       7066.05        78.66 o                         
  -8   0   6       5659.88       5811.35        62.62 o                         
  -6   0   6      10945.11      11084.06       105.29 o                         
  -4   0   6      10658.31      10066.18       368.35 o                         
  -2   0   6       8682.11       8355.93       342.22 o                         
   0   0   6       7110.54       6416.22       305.74 o                         
   2   0   6       2444.10       2275.05        22.07 o                         
   4   0   6       2042.23       1848.21       125.15 o                         
   6   0   6       2601.74       2621.96        43.54 o                         
   8   0   6       1813.37       1812.86        42.18 o                         
  10   0   6         45.09         51.04        20.80 o                         
 -12   1   6          4.26         25.34        29.54 o                         
 -11   1   6        516.64        566.01        30.94 o                         
 -10   1   6         79.24        121.92        15.24 o                         
  -9   1   6       1866.01       1902.77        40.89 o                         
  -8   1   6        689.13        771.97        26.31 o                         
  -7   1   6       5085.65       5051.64        55.03 o                         
  -6   1   6        605.69        615.95        26.39 o                         
  -5   1   6       5460.37       5044.64       246.48 o                         
  -4   1   6       1569.85       1586.86        33.86 o                         
  -3   1   6      11302.56      11215.29        80.04 o                         
  -2   1   6       2001.96       1959.23        44.04 o                         
  -1   1   6      12277.33      12262.45       210.39 o                         
   0   1   6        801.32        784.07        13.73 o                         
   1   1   6      21808.51      22433.62       128.48 o                         
   2   1   6       1152.35       1150.53        33.72 o                         
   3   1   6      10321.67      10274.95        97.02 o                         
   4   1   6          7.29          3.18         9.34 o                         
   5   1   6       5729.65       5733.59        83.04 o                         
   6   1   6        567.42        590.33        25.58 o                         
   7   1   6       7712.69       7389.54        75.46 o                         
   8   1   6       1785.37       1851.35        42.37 o                         
   9   1   6       3798.42       3976.10        65.39 o                         
  10   1   6        258.00        233.26        24.08 o                         
 -12   2   6       3156.08       3209.23        65.52 o                         
 -11   2   6        657.38        749.11        38.40 o                         
 -10   2   6       2691.98       2643.12        52.65 o                         
  -9   2   6       1920.80       1803.93        41.02 o                         
  -8   2   6       2271.23       2334.82        42.39 o                         
  -7   2   6       4913.72       4978.46        55.85 o                         
  -6   2   6       3359.12       3313.93        43.04 o                         
  -5   2   6       2472.31       2420.24        41.78 o                         
  -4   2   6       5722.71       5631.12       126.58 o                         
  -3   2   6        657.53        586.76        18.38 o                         
  -2   2   6       9435.32       8941.86       294.00 o                         
  -1   2   6       2004.65       2108.19        24.55 o                         
   0   2   6       2583.68       2404.04        22.38 o                         
   1   2   6       2225.18       2301.76        35.29 o                         
   2   2   6       3218.03       3298.31        81.85 o                         
   3   2   6       2079.45       2062.96        86.59 o                         
   4   2   6        829.75        774.84        24.59 o                         
   5   2   6        145.00        143.62        12.59 o                         
   6   2   6        130.41        129.31        13.22 o                         
   7   2   6        111.17        123.78        14.18 o                         
   8   2   6        748.20        842.64        36.22 o                         
   9   2   6         10.98         18.75        31.46 o                         
  10   2   6         21.80        -33.29        33.29 o                         
 -11   3   6        690.88        709.56        39.89 o                         
 -10   3   6       1203.88       1147.67        41.06 o                         
  -9   3   6        745.10        795.11        31.41 o                         
  -8   3   6       2860.59       2842.18        47.65 o                         
  -7   3   6       3555.93       3531.60        49.61 o                         
  -6   3   6       1741.08       1753.61        33.99 o                         
  -5   3   6       3724.09       3671.66        45.05 o                         
  -4   3   6       2928.11       2864.37        27.48 o                         
  -3   3   6        892.72        869.68        39.65 o                         
  -2   3   6       4923.70       4973.32        33.55 o                         
  -1   3   6       3601.70       3439.31        78.25 o                         
   0   3   6       5094.72       4971.80        42.48 o                         
   1   3   6       4101.85       4001.89        36.18 o                         
   2   3   6       4238.97       4181.11       137.36 o                         
   3   3   6       3809.34       3696.60        46.78 o                         
   4   3   6       3159.33       3088.10        44.82 o                         
   5   3   6       4227.66       4190.56        54.42 o                         
   6   3   6       2648.99       2709.07        47.58 o                         
   7   3   6       1938.47       1913.97        43.44 o                         
   8   3   6       1450.58       1466.25        45.84 o                         
   9   3   6        909.28        922.38        44.87 o                         
 -11   4   6       1346.18       1430.10        50.01 o                         
 -10   4   6       1573.62       1626.28        49.59 o                         
  -9   4   6       2277.42       2260.52        50.34 o                         
  -8   4   6       1363.19       1392.99        37.16 o                         
  -7   4   6       2174.44       2225.79        42.92 o                         
  -6   4   6       1946.97       1996.01        39.17 o                         
  -5   4   6        511.33        489.44        22.40 o                         
  -4   4   6       1908.56       1893.28        34.53 o                         
  -3   4   6       2271.31       2207.53        35.64 o                         
  -2   4   6       1720.88       1731.99        22.58 o                         
  -1   4   6       4779.19       4962.83        36.04 o                         
   0   4   6       1955.40       1955.79        38.85 o                         
   1   4   6       1410.26       1335.40        29.64 o                         
   2   4   6        801.56        790.32        26.38 o                         
   3   4   6       1547.62       1575.13        34.05 o                         
   4   4   6        439.72        470.08        24.35 o                         
   5   4   6        818.54        839.55        29.56 o                         
   6   4   6         64.07         94.92        14.87 o                         
   7   4   6        316.09        304.56        28.49 o                         
   8   4   6          2.96         44.71        33.68 o                         
   9   4   6        336.02        360.44        27.33 o                         
 -10   5   6        798.06        678.55        43.11 o                         
  -9   5   6          0.74         36.76        15.14 o                         
  -8   5   6       2612.09       2530.64        51.02 o                         
  -7   5   6         29.30         44.12        13.28 o                         
  -6   5   6       2409.41       2401.84        45.11 o                         
  -5   5   6        348.40        362.75        21.04 o                         
  -4   5   6       2988.93       3062.05        45.64 o                         
  -3   5   6       1360.13       1394.68        32.33 o                         
  -2   5   6       5708.85       5791.39        59.61 o                         
  -1   5   6        491.34        524.45        23.03 o                         
   0   5   6       6637.20       6743.33        64.75 o                         
   1   5   6       1084.46       1081.52        30.00 o                         
   2   5   6      10167.97      10043.47       117.32 o                         
   3   5   6        927.11        851.00        30.46 o                         
   4   5   6       4599.69       4635.52        62.32 o                         
   5   5   6        619.00        654.17        30.75 o                         
   6   5   6       3683.11       3676.01        61.47 o                         
   7   5   6       1284.81       1241.99        43.25 o                         
   8   5   6       2547.07       2518.52        64.41 o                         
  -9   6   6       2214.32       2174.01        59.26 o                         
  -8   6   6        405.03        386.86        30.05 o                         
  -7   6   6       3587.37       3481.89        59.51 o                         
  -6   6   6        392.50        336.24        27.00 o                         
  -5   6   6       3644.96       3762.34        57.60 o                         
  -4   6   6        233.93        245.85        23.45 o                         
  -3   6   6       4559.04       4516.60        57.84 o                         
  -2   6   6        682.37        677.75        26.71 o                         
  -1   6   6       4893.92       5079.79        60.62 o                         
   0   6   6          6.81        -14.41        16.36 o                         
   1   6   6       1533.20       1596.84        37.46 o                         
   2   6   6        608.67        589.93        28.63 o                         
   3   6   6        894.41        916.58        35.03 o                         
   4   6   6          1.00         -8.05        26.36 o                         
   5   6   6        655.15        699.03        36.54 o                         
   6   6   6         16.59          3.08        26.69 o                         
   7   6   6        968.35        931.15        48.58 o                         
  -8   7   6       1312.09       1240.27        50.51 o                         
  -7   7   6        376.09        430.41        37.30 o                         
  -6   7   6       1229.14       1143.26        40.40 o                         
  -5   7   6        232.54        211.20        19.15 o                         
  -4   7   6       4120.43       4015.81        61.76 o                         
  -3   7   6        717.86        698.50        30.12 o                         
  -2   7   6       4513.07       4676.75        63.54 o                         
  -1   7   6         61.75         47.10        14.11 o                         
   0   7   6       3336.77       3482.54        56.35 o                         
   1   7   6        248.90        280.90        25.41 o                         
   2   7   6       3393.60       3375.45        59.84 o                         
   3   7   6        558.85        586.28        33.49 o                         
   4   7   6       3361.07       3411.23        66.30 o                         
   5   7   6         53.04         74.52        25.77 o                         
   6   7   6       1806.36       1725.17        59.97 o                         
  -6   8   6        226.05        237.76        26.23 o                         
  -5   8   6       1575.81       1547.29        51.74 o                         
  -4   8   6        446.61        413.24        38.66 o                         
  -3   8   6       1973.50       1861.65        50.23 o                         
  -2   8   6        162.18        -39.71        39.71 o                         
  -1   8   6       1677.47       1344.13        52.31 o                         
   0   8   6        145.58        122.39        19.81 o                         
   1   8   6        590.62        631.70        33.99 o                         
   2   8   6        272.99        312.37        27.59 o                         
   3   8   6        339.24        431.79        28.22 o                         
   4   8   6        155.42        131.83        17.89 o                         
  -3   9   6        903.27        826.89        36.95 o                         
  -2   9   6       1007.32       1013.40        39.57 o                         
  -1   9   6       1091.34       1123.27        40.13 o                         
   0   9   6        856.40        920.61        37.54 o                         
   1   9   6        924.23        947.85        40.56 o                         
 -11   0   7       4598.86       4687.27        70.53 o                         
  -9   0   7       3717.72       3734.17        55.58 o                         
  -7   0   7      11557.57      11815.92       168.87 o                         
  -5   0   7      13748.29      12783.22       301.60 o                         
  -3   0   7      22335.62      22327.56       134.08 o                         
  -1   0   7      20122.75      19722.68       100.38 o                         
   1   0   7       7722.56       7459.30        64.66 o                         
   3   0   7       7379.77       6442.59       655.61 o                         
   5   0   7       7598.42       7960.25       100.76 o                         
   7   0   7       4532.11       4712.70        63.08 o                         
   9   0   7        698.69        662.28        39.26 o                         
 -12   1   7        136.35        130.33        22.36 o                         
 -11   1   7          1.23        -28.78        28.78 o                         
 -10   1   7        362.20        385.33        27.26 o                         
  -9   1   7         93.27        129.70        13.02 o                         
  -8   1   7        922.54       1003.41        29.40 o                         
  -7   1   7        105.18         82.54        11.56 o                         
  -6   1   7        353.91        337.26        18.39 o                         
  -5   1   7         79.74         85.96         9.52 o                         
  -4   1   7         63.42        102.70        10.15 o                         
  -3   1   7          0.16         -1.03        16.38 o                         
  -2   1   7        105.12        128.36        10.04 o                         
  -1   1   7        129.73        138.65         9.30 o                         
   0   1   7        530.77        629.04        13.41 o                         
   1   1   7       5049.25       5479.97        42.40 o                         
   2   1   7        455.36        470.22        28.59 o                         
   3   1   7         53.01         64.17         7.08 o                         
   4   1   7        887.80        906.80        25.52 o                         
   5   1   7         38.99         33.85        11.49 o                         
   6   1   7        757.69        768.37        28.20 o                         
   7   1   7          1.40         14.84        18.58 o                         
   8   1   7        820.43        846.58        34.89 o                         
   9   1   7         99.56         75.68        21.53 o                         
 -11   2   7       3161.82       3215.51        64.60 o                         
 -10   2   7        789.40        833.08        35.39 o                         
  -9   2   7       6363.97       6443.34        73.19 o                         
  -8   2   7        144.35        160.02        13.48 o                         
  -7   2   7       5237.01       5170.94        58.12 o                         
  -6   2   7       2697.45       2829.19        41.82 o                         
  -5   2   7      10583.47      10803.01       124.93 o                         
  -4   2   7       3488.98       3416.16       124.60 o                         
  -3   2   7      13628.52      13097.38       184.18 o                         
  -2   2   7       2971.16       2810.04       100.21 o                         
  -1   2   7      14244.48      14183.57        90.15 o                         
   0   2   7       3652.51       3709.87        33.77 o                         
   1   2   7       7514.04       7208.78       100.58 o                         
   2   2   7       1620.35       1606.77        21.65 o                         
   3   2   7      14978.04      15480.85       184.85 o                         
   4   2   7       2301.61       2345.82        40.15 o                         
   5   2   7       8854.19       9101.04       111.82 o                         
   6   2   7       1052.30       1000.41        32.48 o                         
   7   2   7       2718.80       2681.72        51.12 o                         
   8   2   7        643.35        654.16        36.11 o                         
   9   2   7       3560.55       3598.28        68.72 o                         
 -11   3   7         60.20         13.38        32.52 o                         
 -10   3   7        799.88        842.78        37.08 o                         
  -9   3   7        129.22        130.83        14.87 o                         
  -8   3   7        483.48        585.47        25.58 o                         
  -7   3   7         62.83         82.01        11.99 o                         
  -6   3   7        906.64        904.22        27.61 o                         
  -5   3   7       1250.90       1244.79        29.90 o                         
  -4   3   7         27.96         36.17         9.17 o                         
  -3   3   7         59.21         75.31         7.00 o                         
  -2   3   7        255.62        290.11        12.17 o                         
  -1   3   7       1084.74       1204.28        21.52 o                         
   0   3   7          0.45         13.12         8.82 o                         
   1   3   7         63.53         77.93         7.25 o                         
   2   3   7         40.77         57.07        10.27 o                         
   3   3   7        660.85        728.55        25.38 o                         
   4   3   7        348.22        323.99        20.77 o                         
   5   3   7         89.25        108.14        13.75 o                         
   6   3   7        671.49        696.97        29.36 o                         
   7   3   7        227.22        253.00        20.24 o                         
   8   3   7        541.64        479.39        36.54 o                         
   9   3   7        234.82        248.13        26.30 o                         
 -11   4   7        576.08        610.48        40.82 o                         
 -10   4   7       2690.87       2826.10        61.10 o                         
  -9   4   7       1255.38       1317.21        42.62 o                         
  -8   4   7       5737.97       5771.32        70.23 o                         
  -7   4   7       2740.33       2769.89        47.68 o                         
  -6   4   7       9275.77       9336.85       113.14 o                         
  -5   4   7        989.50        957.56        28.87 o                         
  -4   4   7       8205.05       8249.78        70.30 o                         
  -3   4   7       2529.37       2482.82        39.23 o                         
  -2   4   7       9547.96       9664.03        73.61 o                         
  -1   4   7       4197.41       4278.26        49.79 o                         
   0   4   7       5583.93       5665.66        57.43 o                         
   1   4   7       3593.47       3628.67        47.90 o                         
   2   4   7      10695.46      11017.10       118.97 o                         
   3   4   7       1583.17       1555.86        35.21 o                         
   4   4   7       7040.87       7393.21        74.41 o                         
   5   4   7       1588.93       1615.48        39.52 o                         
   6   4   7       2635.66       2607.62        51.15 o                         
   7   4   7       1474.37       1452.17        45.15 o                         
   8   4   7       2770.31       2828.94        63.82 o                         
 -10   5   7        101.58        110.56        25.21 o                         
  -9   5   7        126.49        149.05        24.08 o                         
  -8   5   7         98.69        112.94        16.10 o                         
  -7   5   7        158.19        176.51        15.67 o                         
  -6   5   7        108.00        147.66        13.65 o                         
  -5   5   7        102.32        114.54        12.22 o                         
  -4   5   7        126.60        153.13        12.95 o                         
  -3   5   7          4.87        -12.49        15.14 o                         
  -2   5   7        145.61        145.91        12.69 o                         
  -1   5   7          1.65         23.08        10.53 o                         
   0   5   7         64.79         93.27        11.46 o                         
   1   5   7         98.18         77.14        12.52 o                         
   2   5   7        466.57        521.07        25.31 o                         
   3   5   7        106.62        132.55        13.65 o                         
   4   5   7         25.35         43.55        14.54 o                         
   5   5   7        254.53        275.43        25.47 o                         
   6   5   7         58.75         96.12        17.95 o                         
   7   5   7       1628.60       1618.05        52.77 o                         
  -9   6   7          1.46         21.16        24.87 o                         
  -8   6   7       2556.40       2652.97        60.30 o                         
  -7   6   7         22.87         10.73        23.98 o                         
  -6   6   7       7605.26       7553.19        82.58 o                         
  -5   6   7        113.36        138.75        16.13 o                         
  -4   6   7       5609.10       5644.05        68.17 o                         
  -3   6   7        153.89        142.06        16.16 o                         
  -2   6   7       3762.04       3717.81        55.42 o                         
  -1   6   7         36.95         47.16        12.52 o                         
   0   6   7       7951.72       8136.01       113.50 o                         
   1   6   7          2.49         12.19        21.69 o                         
   2   6   7       4638.54       4755.29        65.51 o                         
   3   6   7         12.71         25.77        23.78 o                         
   4   6   7       4764.96       4758.58        70.88 o                         
   5   6   7         50.04         62.07        20.07 o                         
   6   6   7       2527.28       2603.99        63.35 o                         
   7   6   7        231.30        256.94        27.92 o                         
  -8   7   7          0.29        -12.59        35.74 o                         
  -7   7   7         79.04         98.80        24.44 o                         
  -6   7   7         42.64        101.22        23.32 o                         
  -5   7   7        232.71        229.72        19.38 o                         
  -4   7   7         80.58         58.59        18.18 o                         
  -3   7   7         67.03         64.42        16.56 o                         
  -2   7   7        381.34        385.97        27.16 o                         
  -1   7   7        231.46        255.92        24.02 o                         
   0   7   7          4.97          9.24        24.77 o                         
   1   7   7         47.91         58.26        17.79 o                         
   2   7   7         14.10         10.60        26.20 o                         
   3   7   7        373.87        298.70        22.76 o                         
   4   7   7          8.70         52.13        36.00 o                         
   5   7   7        326.44        353.45        29.12 o                         
  -6   8   7       2133.11       2103.70        57.86 o                         
  -5   8   7        929.51        851.76        44.37 o                         
  -4   8   7       3271.04       3138.71        65.56 o                         
  -3   8   7        787.37        831.86        33.73 o                         
  -2   8   7       4012.52       4049.63        64.80 o                         
  -1   8   7       1189.03       1284.87        39.31 o                         
   0   8   7       2254.93       2227.39        51.63 o                         
   1   8   7        229.50        266.28        24.98 o                         
   2   8   7       3646.60       3696.80        67.07 o                         
   3   8   7        307.71        314.36        29.65 o                         
 -12   0   8        189.76        211.42        22.79 o                         
 -10   0   8       1178.29       1246.33        38.88 o                         
  -8   0   8        706.82        741.14        27.20 o                         
  -6   0   8       3888.88       3967.89        49.07 o                         
  -4   0   8         81.65         55.89         6.73 o                         
  -2   0   8       3984.79       3921.21        51.23 o                         
   0   0   8      28411.94      27460.07      1147.22 o                         
   2   0   8       5973.14       5524.37       193.61 o                         
   4   0   8       7874.11       7733.60        99.22 o                         
   6   0   8       4913.06       4832.69        63.00 o                         
   8   0   8       5139.95       5371.27        75.73 o                         
 -11   1   8       3730.76       3665.92        66.51 o                         
 -10   1   8        186.62        185.75        17.39 o                         
  -9   1   8       6325.98       6238.93        72.16 o                         
  -8   1   8       1935.43       1897.89        39.50 o                         
  -7   1   8       5952.10       6031.98        62.67 o                         
  -6   1   8        100.07        106.45        11.00 o                         
  -5   1   8       8028.24       7977.97        93.27 o                         
  -4   1   8       1067.67       1089.89        33.50 o                         
  -3   1   8       8110.93       7794.11        97.56 o                         
  -2   1   8       1896.22       1823.50        21.67 o                         
  -1   1   8       8841.06       8526.69        44.14 o                         
   0   1   8       3595.74       3816.48        68.31 o                         
   1   1   8       9509.64       9261.27       166.50 o                         
   2   1   8        790.19        772.87        20.18 o                         
   3   1   8       3912.04       3899.14        48.91 o                         
   4   1   8        391.25        373.83        21.70 o                         
   5   1   8       1472.74       1435.58        35.34 o                         
   6   1   8        124.89        126.73        14.54 o                         
   7   1   8        994.11        936.09        35.39 o                         
   8   1   8        183.14        203.61        19.08 o                         
   9   1   8       1202.89       1229.00        47.42 o                         
 -11   2   8         99.39        132.22        22.72 o                         
 -10   2   8        534.83        530.11        33.13 o                         
  -9   2   8        428.62        459.89        25.84 o                         
  -8   2   8       1827.85       1888.34        40.82 o                         
  -7   2   8       1409.16       1392.31        33.95 o                         
  -6   2   8       1668.51       1725.87        34.75 o                         
  -5   2   8        977.84       1008.83        27.18 o                         
  -4   2   8       4126.72       4115.72        37.06 o                         
  -3   2   8        359.54        335.65        13.20 o                         
  -2   2   8       5242.78       5076.01       251.67 o                         
  -1   2   8       1100.51       1009.11        65.40 o                         
   0   2   8       3191.73       2953.61       184.90 o                         
   1   2   8       1144.01       1099.65        49.50 o                         
   2   2   8       5982.42       6022.14        83.68 o                         
   3   2   8       1800.79       1884.04        36.95 o                         
   4   2   8       1485.36       1552.73        35.34 o                         
   5   2   8       1949.87       2013.38        41.19 o                         
   6   2   8       1886.93       1886.49        43.50 o                         
   7   2   8        831.04        889.04        36.58 o                         
   8   2   8       2632.87       2636.68        60.30 o                         
   9   2   8        553.44        643.04        41.84 o                         
 -11   3   8       1823.54       1848.68        53.64 o                         
 -10   3   8       2593.38       2570.23        56.52 o                         
  -9   3   8       2793.79       2721.41        53.84 o                         
  -8   3   8       1482.08       1495.37        37.76 o                         
  -7   3   8       2055.81       2234.01        41.86 o                         
  -6   3   8       3112.57       3090.43        46.50 o                         
  -5   3   8       5932.06       6003.67        86.67 o                         
  -4   3   8       2427.15       2454.35        39.49 o                         
  -3   3   8       3763.21       3887.00        47.64 o                         
  -2   3   8       2015.42       2023.65        35.07 o                         
  -1   3   8       1492.39       1446.36        30.38 o                         
   0   3   8       2923.14       2851.18        41.10 o                         
   1   3   8       2687.95       2618.15        41.13 o                         
   2   3   8       1467.54       1530.48        33.89 o                         
   3   3   8        597.13        627.56        24.88 o                         
   4   3   8       1075.12       1084.31        32.08 o                         
   5   3   8       1060.23       1063.18        33.47 o                         
   6   3   8        798.94        834.06        32.67 o                         
   7   3   8        538.91        615.82        35.95 o                         
   8   3   8        652.74        662.63        44.03 o                         
 -10   4   8         15.24         48.69        34.35 o                         
  -9   4   8        648.46        612.81        35.22 o                         
  -8   4   8          6.84         17.88        25.01 o                         
  -7   4   8        849.83        906.21        30.32 o                         
  -6   4   8       2224.06       2162.08        42.29 o                         
  -5   4   8       4121.31       4071.52        53.88 o                         
  -4   4   8        935.81        989.01        28.90 o                         
  -3   4   8       2776.98       2786.00        43.18 o                         
  -2   4   8        203.18        199.31        18.32 o                         
  -1   4   8       2818.35       2981.09        44.15 o                         
   0   4   8       1945.72       1895.89        36.35 o                         
   1   4   8       2558.62       2466.71        42.81 o                         
   2   4   8        493.93        467.45        24.29 o                         
   3   4   8       4010.05       4221.56        56.92 o                         
   4   4   8       1594.49       1663.34        40.28 o                         
   5   4   8       2058.51       2065.82        46.09 o                         
   6   4   8       1289.31       1218.86        41.93 o                         
   7   4   8        774.78        887.32        43.01 o                         
   8   4   8        600.19        643.88        42.01 o                         
 -10   5   8       2675.13       2669.89        64.01 o                         
  -9   5   8        352.55        353.79        27.10 o                         
  -8   5   8       4247.84       4291.06        66.83 o                         
  -7   5   8        976.64        960.21        35.66 o                         
  -6   5   8       1998.56       2028.35        43.67 o                         
  -5   5   8        452.77        511.78        24.32 o                         
  -4   5   8       4814.01       4870.09        60.57 o                         
  -3   5   8       1001.49       1020.10        30.79 o                         
  -2   5   8       4496.89       4639.20        57.71 o                         
  -1   5   8        873.33        925.04        29.93 o                         
   0   5   8       3188.96       3281.23        50.06 o                         
   1   5   8        249.71        234.53        15.47 o                         
   2   5   8        459.52        534.51        25.84 o                         
   3   5   8       1363.15       1393.76        38.72 o                         
   4   5   8       1317.46       1443.69        41.10 o                         
   5   5   8         26.99         19.81        24.81 o                         
   6   5   8       3305.05       3254.68        67.03 o                         
   7   5   8         12.01         50.67        35.37 o                         
  -9   6   8        354.35        336.19        28.75 o                         
  -8   6   8         34.33         40.97        25.40 o                         
  -7   6   8       1241.25       1091.93        41.46 o                         
  -6   6   8        223.40        213.15        18.95 o                         
  -5   6   8       1187.39       1202.68        37.09 o                         
  -4   6   8         38.74         27.56        15.50 o                         
  -3   6   8       1972.63       1976.38        44.47 o                         
  -2   6   8          2.36          6.69        20.30 o                         
  -1   6   8       3049.28       3131.52        53.63 o                         
   0   6   8         79.49        110.92        16.89 o                         
   1   6   8       3294.00       3370.11        56.82 o                         
   2   6   8        365.25        334.05        29.09 o                         
   3   6   8       3829.68       3902.56        64.40 o                         
   4   6   8        285.41        274.18        22.29 o                         
   5   6   8       2864.61       2812.97        66.74 o                         
   6   6   8        365.81        316.39        29.12 o                         
  -7   7   8        180.24        187.47        26.63 o                         
  -6   7   8       2945.07       2592.20        61.93 o                         
  -5   7   8          2.19         42.29        17.35 o                         
  -4   7   8       3556.28       3412.49        61.07 o                         
  -3   7   8        142.36        153.09        18.81 o                         
  -2   7   8       4790.07       4856.29        69.75 o                         
  -1   7   8        393.66        410.58        31.54 o                         
   0   7   8       4026.14       4157.51        66.93 o                         
   1   7   8         16.01         26.89        18.02 o                         
   2   7   8       1920.38       1945.55        50.50 o                         
   3   7   8        156.91        178.36        26.23 o                         
   4   7   8       1065.13       1100.90        51.03 o                         
  -5   8   8        355.16        334.60        28.89 o                         
  -4   8   8        101.71        107.48        24.61 o                         
  -3   8   8        744.40        859.17        34.79 o                         
  -2   8   8        388.44        393.35        27.40 o                         
  -1   8   8       1651.17       1690.57        45.78 o                         
   0   8   8        320.49        369.48        27.53 o                         
   1   8   8       1145.01       1211.07        42.25 o                         
   2   8   8        529.08        564.81        33.73 o                         
 -11   0   9        835.18        782.94        40.92 o                         
  -9   0   9        885.53        910.89        31.41 o                         
  -7   0   9        403.92        433.03        22.13 o                         
  -5   0   9        103.74         96.72        11.23 o                         
  -3   0   9        105.48         99.34        13.80 o                         
  -1   0   9        212.10        234.83        11.31 o                         
   1   0   9        523.01        548.21        21.64 o                         
   3   0   9        101.78        113.61        11.49 o                         
   5   0   9          1.32          4.21        17.12 o                         
   7   0   9         74.86         70.05        16.69 o                         
 -11   1   9        320.12        347.48        34.72 o                         
 -10   1   9       2944.89       2933.85        56.43 o                         
  -9   1   9        262.46        266.29        22.86 o                         
  -8   1   9       6943.13       7094.11        74.13 o                         
  -7   1   9        356.26        402.11        22.83 o                         
  -6   1   9       8496.09       8789.60       106.22 o                         
  -5   1   9        164.84        157.01        12.39 o                         
  -4   1   9      13161.83      13262.31       121.75 o                         
  -3   1   9        637.46        638.02        15.84 o                         
  -2   1   9       8881.17       8689.17       270.82 o                         
  -1   1   9         89.92         84.90         7.40 o                         
   0   1   9       6399.53       6179.82        41.07 o                         
   1   1   9          3.00        -15.14        15.14 o                         
   2   1   9       8395.73       8649.66       102.46 o                         
   3   1   9        416.38        418.03        23.42 o                         
   4   1   9       9499.92       9714.08       118.19 o                         
   5   1   9        433.37        475.40        26.07 o                         
   6   1   9       5205.11       5389.55        69.61 o                         
   7   1   9        686.85        705.89        34.09 o                         
   8   1   9       1184.29       1166.40        45.60 o                         
 -11   2   9        683.67        660.08        39.99 o                         
 -10   2   9        244.67        227.93        21.13 o                         
  -9   2   9        476.66        544.54        30.38 o                         
  -8   2   9        153.47        163.92        13.98 o                         
  -7   2   9       3734.50       3767.87        53.46 o                         
  -6   2   9          2.88         27.09        10.30 o                         
  -5   2   9       1212.71       1222.02        30.53 o                         
  -4   2   9         33.96         38.59        10.73 o                         
  -3   2   9        765.26        728.70        24.36 o                         
  -2   2   9         21.30         20.20        10.00 o                         
  -1   2   9        126.00        109.77        11.16 o                         
   0   2   9         25.75         44.65        10.57 o                         
   1   2   9         10.56         18.68        14.57 o                         
   2   2   9         54.00         63.03        11.96 o                         
   3   2   9          6.69         11.59        11.82 o                         
   4   2   9        111.87        115.46        13.71 o                         
   5   2   9        246.34        265.66        21.40 o                         
   6   2   9         11.29        -13.74        25.27 o                         
   7   2   9         34.45         17.35        19.04 o                         
   8   2   9          8.92         22.82        31.86 o                         
 -11   3   9       1970.54       1867.50        55.90 o                         
 -10   3   9       1191.16       1259.61        45.67 o                         
  -9   3   9       1701.09       1588.54        46.08 o                         
  -8   3   9       2085.35       2082.26        44.34 o                         
  -7   3   9       1077.62       1089.47        32.51 o                         
  -6   3   9       2196.26       2226.09        42.32 o                         
  -5   3   9       5165.88       5282.20        60.47 o                         
  -4   3   9       3602.15       3642.33        49.98 o                         
  -3   3   9       7746.69       7942.81        99.26 o                         
  -2   3   9       7676.08       7811.60        68.94 o                         
  -1   3   9       4374.79       4408.57        52.28 o                         
   0   3   9       8568.76       8871.03        74.18 o                         
   1   3   9       5440.98       5569.93        60.89 o                         
   2   3   9       5504.24       5646.79        63.38 o                         
   3   3   9       2362.59       2373.21        44.32 o                         
   4   3   9       3402.54       3445.05        54.97 o                         
   5   3   9       3009.78       3152.99        55.45 o                         
   6   3   9       2911.85       2899.20        58.52 o                         
   7   3   9       1832.81       2028.02        55.27 o                         
   8   3   9       1390.58       1489.09        52.60 o                         
 -10   4   9        151.89        164.02        24.78 o                         
  -9   4   9        551.31        614.72        35.81 o                         
  -8   4   9        945.23        921.44        37.98 o                         
  -7   4   9        599.71        582.49        27.23 o                         
  -6   4   9       1418.66       1429.34        37.03 o                         
  -5   4   9        666.20        680.39        26.77 o                         
  -4   4   9        525.71        520.34        25.05 o                         
  -3   4   9        133.77        126.89        12.92 o                         
  -2   4   9        995.62       1087.94        30.39 o                         
  -1   4   9         60.53         26.30        17.85 o                         
   0   4   9         44.33         59.42        11.72 o                         
   1   4   9          5.72         15.14        16.43 o                         
   2   4   9        145.29        156.77        14.14 o                         
   3   4   9        114.24        138.72        14.77 o                         
   4   4   9          1.11        -19.28        19.28 o                         
   5   4   9          0.91         -7.82        24.71 o                         
   6   4   9        376.63        485.30        31.97 o                         
   7   4   9         53.95        -36.27        36.27 o                         
  -9   5   9       2626.23       2575.13        61.36 o                         
  -8   5   9        378.97        408.68        30.05 o                         
  -7   5   9       4099.50       4057.31        63.01 o                         
  -6   5   9         83.14        104.80        14.04 o                         
  -5   5   9       5793.17       5841.01        69.87 o                         
  -4   5   9        516.05        561.47        27.80 o                         
  -3   5   9       6370.68       6571.93        71.88 o                         
  -2   5   9        830.49        881.97        30.32 o                         
  -1   5   9       7859.44       8175.77        79.51 o                         
   0   5   9        318.02        327.36        24.78 o                         
   1   5   9       7135.97       7432.81        78.79 o                         
   2   5   9         51.07         71.87        14.37 o                         
   3   5   9       3466.01       3560.55        59.51 o                         
   4   5   9        159.82        185.02        18.12 o                         
   5   5   9       2821.29       2958.08        59.41 o                         
   6   5   9         89.79        -14.24        39.31 o                         
  -8   6   9        723.82        671.59        43.20 o                         
  -7   6   9          1.42         35.64        33.75 o                         
  -6   6   9        203.43        216.86        19.11 o                         
  -5   6   9          3.89         11.03        23.78 o                         
  -4   6   9        339.77        306.85        28.95 o                         
  -3   6   9          9.29         27.09        21.40 o                         
  -2   6   9          6.11        -22.62        22.62 o                         
  -1   6   9        189.14        184.27        18.48 o                         
   0   6   9          4.47        -22.39        22.39 o                         
   1   6   9        108.14        104.33        18.32 o                         
   2   6   9        550.53        574.41        33.66 o                         
   3   6   9          0.43         17.88        26.66 o                         
   4   6   9         46.45         28.62        35.01 o                         
   5   6   9         21.24        -37.16        37.16 o                         
  -7   7   9       2410.09       2156.27        60.72 o                         
  -6   7   9         63.80         68.13        24.24 o                         
  -5   7   9       3529.14       3476.41        66.90 o                         
  -4   7   9        294.73        268.35        22.00 o                         
  -3   7   9       3408.90       3345.65        61.76 o                         
  -2   7   9          2.44         16.53        26.03 o                         
  -1   7   9       1021.75       1078.21        41.42 o                         
   0   7   9        149.87        176.94        20.37 o                         
   1   7   9       3302.17       3434.52        64.77 o                         
   2   7   9        236.15        226.96        28.55 o                         
   3   7   9       3830.13       3852.15        74.84 o                         
   4   7   9         61.11         63.86        27.32 o                         
  -4   8   9        155.15        115.86        17.95 o                         
  -3   8   9          7.09         -0.10        21.69 o                         
  -2   8   9        229.27        240.68        18.85 o                         
  -1   8   9        121.51        124.60        17.65 o                         
   0   8   9          0.29         13.88        21.73 o                         
   1   8   9         14.98         -4.31        22.26 o                         
 -10   0  10       5268.65       5209.23        73.78 o                         
  -8   0  10       5494.70       5741.70        69.40 o                         
  -6   0  10      10539.51      10775.33       122.66 o                         
  -4   0  10      10063.43      10001.61       110.69 o                         
  -2   0  10       9898.29       9736.98        74.56 o                         
   0   0  10       8168.12       8071.94        69.47 o                         
   2   0  10       3325.36       3369.03        48.54 o                         
   4   0  10       2673.99       2566.08        46.78 o                         
   6   0  10       3080.83       3184.69        57.10 o                         
   8   0  10       2742.35       2836.74        63.45 o                         
 -11   1  10          4.24          0.00        28.52 o                         
 -10   1  10          0.99          3.81        22.95 o                         
  -9   1  10         85.38        103.87        15.90 o                         
  -8   1  10         16.13         21.66        19.28 o                         
  -7   1  10        479.42        554.86        25.11 o                         
  -6   1  10         42.26         46.87        12.39 o                         
  -5   1  10        740.02        825.20        27.87 o                         
  -4   1  10        249.26        241.39        19.05 o                         
  -3   1  10       1584.21       1540.59        33.26 o                         
  -2   1  10        398.35        432.25        21.67 o                         
  -1   1  10       1983.54       1977.60        35.89 o                         
   0   1  10        313.48        302.69        21.40 o                         
   1   1  10       6265.40       6594.84        92.42 o                         
   2   1  10        330.91        330.51        22.49 o                         
   3   1  10       2482.89       2581.89        45.82 o                         
   4   1  10         49.13         26.33        19.44 o                         
   5   1  10       1500.28       1514.05        39.38 o                         
   6   1  10         94.06         91.78        17.85 o                         
   7   1  10       2311.31       2408.17        57.20 o                         
   8   1  10        538.48        449.56        39.72 o                         
 -11   2  10        454.54        480.35        37.30 o                         
 -10   2  10       2947.12       2924.08        61.70 o                         
  -9   2  10       1488.80       1396.98        42.36 o                         
  -8   2  10       3246.99       3301.03        55.22 o                         
  -7   2  10       3995.18       4082.42        57.84 o                         
  -6   2  10       3180.62       3349.09        51.25 o                         
  -5   2  10       1886.30       1901.43        38.44 o                         
  -4   2  10       6095.00       6177.46        64.75 o                         
  -3   2  10       1411.49       1492.90        33.55 o                         
  -2   2  10       7073.07       7148.67        66.71 o                         
  -1   2  10       2530.05       2633.83        42.18 o                         
   0   2  10       2770.50       2692.17        43.15 o                         
   1   2  10       2769.04       2820.56        45.53 o                         
   2   2  10       5272.31       5456.09        63.10 o                         
   3   2  10       1523.32       1586.51        38.19 o                         
   4   2  10       1690.60       1708.54        40.02 o                         
   5   2  10        230.31        212.09        19.68 o                         
   6   2  10        724.01        683.64        37.24 o                         
   7   2  10        365.26        425.17        36.64 o                         
 -10   3  10        209.10        225.24        23.72 o                         
  -9   3  10         49.58         40.27        26.93 o                         
  -8   3  10        957.06        899.61        36.29 o                         
  -7   3  10       1474.29       1497.07        37.96 o                         
  -6   3  10        187.85        228.16        19.91 o                         
  -5   3  10       1305.19       1402.38        35.14 o                         
  -4   3  10        850.18        933.97        29.56 o                         
  -3   3  10        140.86        141.60        12.98 o                         
  -2   3  10       1170.24       1191.55        31.82 o                         
  -1   3  10        513.49        488.23        23.19 o                         
   0   3  10       1074.20       1088.59        30.99 o                         
   1   3  10        716.34        707.79        27.80 o                         
   2   3  10        893.38        891.82        30.42 o                         
   3   3  10       1197.11       1247.10        35.53 o                         
   4   3  10       1019.41       1027.65        35.73 o                         
   5   3  10       1262.29       1231.51        43.49 o                         
   6   3  10        930.60        996.59        45.53 o                         
   7   3  10        646.61        726.43        42.57 o                         
 -10   4  10       1348.08       1367.98        50.74 o                         
  -9   4  10       3565.00       3618.96        67.80 o                         
  -8   4  10       1167.15       1195.92        41.20 o                         
  -7   4  10       3170.26       3120.31        56.68 o                         
  -6   4  10       1898.63       1968.12        44.47 o                         
  -5   4  10       1088.72       1144.86        33.61 o                         
  -4   4  10       1531.28       1543.80        37.46 o                         
  -3   4  10       2347.56       2329.19        44.45 o                         
  -2   4  10       1667.78       1733.25        38.93 o                         
  -1   4  10       3717.87       3913.90        55.65 o                         
   0   4  10       2032.64       2056.19        42.25 o                         
   1   4  10       2387.94       2499.69        46.87 o                         
   2   4  10       1121.36       1170.30        35.50 o                         
   3   4  10       2206.76       2257.40        47.13 o                         
   4   4  10       1044.76        932.13        39.50 o                         
   5   4  10       1116.35       1146.14        43.12 o                         
   6   4  10        270.23        254.96        28.39 o                         
  -9   5  10        115.46        147.13        25.21 o                         
  -8   5  10        596.74        645.25        40.12 o                         
  -7   5  10        170.12        165.38        17.59 o                         
  -6   5  10        474.28        457.34        29.25 o                         
  -5   5  10          2.77         43.78        13.81 o                         
  -4   5  10        594.91        598.73        28.33 o                         
  -3   5  10        154.96        169.03        16.16 o                         
  -2   5  10        885.53        945.24        33.70 o                         
  -1   5  10         37.90         24.18        20.90 o                         
   0   5  10       1328.50       1271.57        37.62 o                         
   1   5  10        441.21        453.30        27.63 o                         
   2   5  10       3137.79       3134.46        56.97 o                         
   3   5  10        176.93        160.15        19.28 o                         
   4   5  10       1362.49       1340.59        44.51 o                         
   5   5  10        214.60        199.04        28.09 o                         
  -8   6  10        147.25        121.99        26.76 o                         
  -7   6  10       4113.65       3653.13        71.40 o                         
  -6   6  10        189.44        229.77        24.84 o                         
  -5   6  10       3590.92       3360.90        60.34 o                         
  -4   6  10        258.46        226.70        20.14 o                         
  -3   6  10       5041.16       4751.02        69.86 o                         
  -2   6  10        218.00        208.02        19.44 o                         
  -1   6  10       5285.78       5251.78        72.83 o                         
   0   6  10          0.38         19.67        22.82 o                         
   1   6  10       2569.61       2476.34        55.09 o                         
   2   6  10        236.53        240.65        21.10 o                         
   3   6  10       1547.59       1491.89        53.67 o                         
   4   6  10          0.75         41.57        38.29 o                         
  -6   7  10         27.92         13.74        35.84 o                         
  -5   7  10        221.96        209.61        26.10 o                         
  -4   7  10        845.70        824.33        44.04 o                         
  -3   7  10        242.28        225.84        26.50 o                         
  -2   7  10       1238.55       1186.30        48.75 o                         
  -1   7  10        186.85        216.62        26.30 o                         
   0   7  10       1017.15        964.26        49.18 o                         
   1   7  10        181.96        179.56        27.53 o                         
   2   7  10        893.73        964.21        47.02 o                         
 -11   0  11       2233.07       2141.71        56.93 o                         
  -9   0  11       1592.92       1611.30        44.39 o                         
  -7   0  11       5868.44       6040.65        71.28 o                         
  -5   0  11       5057.93       5203.99        62.09 o                         
  -3   0  11       9695.69      10024.09        81.23 o                         
  -1   0  11       8850.87       8865.72        76.18 o                         
   1   0  11       4660.15       4740.87        58.45 o                         
   3   0  11       4546.06       4514.05        61.72 o                         
   5   0  11       4497.72       4157.76        65.49 o                         
   7   0  11       2424.39       2478.05        60.29 o                         
 -10   1  11       1358.61       1358.32        46.24 o                         
  -9   1  11         17.28          3.68        22.75 o                         
  -8   1  11       1790.42       1829.07        44.53 o                         
  -7   1  11        174.45        182.84        15.07 o                         
  -6   1  11       1837.35       1902.61        40.59 o                         
  -5   1  11          4.26         11.66        16.92 o                         
  -4   1  11        790.19        787.67        27.97 o                         
  -3   1  11        293.32        312.88        20.77 o                         
  -2   1  11       1000.60        971.23        28.64 o                         
  -1   1  11        235.75        244.13        20.01 o                         
   0   1  11       2118.09       2159.76        40.53 o                         
   1   1  11       1352.40       1395.67        35.31 o                         
   2   1  11        230.90        239.16        22.33 o                         
   3   1  11          5.12         15.24        17.42 o                         
   4   1  11         54.42         71.90        14.54 o                         
   5   1  11          0.08          4.50        22.46 o                         
   6   1  11          0.08         -7.78        29.68 o                         
   7   1  11          3.45         23.02        31.43 o                         
 -10   2  11        569.16        543.96        39.16 o                         
  -9   2  11       2506.95       2500.75        54.73 o                         
  -8   2  11        114.29        176.47        17.79 o                         
  -7   2  11       1892.97       2011.19        43.80 o                         
  -6   2  11       1294.53       1429.63        36.83 o                         
  -5   2  11       4397.02       4557.95        60.19 o                         
  -4   2  11       1151.21       1214.78        32.48 o                         
  -3   2  11       5837.14       6041.54        65.92 o                         
  -2   2  11       1419.67       1472.72        34.98 o                         
  -1   2  11       6002.14       6058.91        65.39 o                         
   0   2  11       1529.60       1583.38        35.81 o                         
   1   2  11       2530.03       2667.80        46.48 o                         
   2   2  11       1064.15       1073.40        33.97 o                         
   3   2  11       6021.25       5939.57        71.95 o                         
   4   2  11       1419.64       1288.90        41.44 o                         
   5   2  11       4285.83       4214.22        69.66 o                         
   6   2  11        471.93        559.90        39.03 o                         
   7   2  11       1948.43       2029.10        58.25 o                         
 -10   3  11       1389.57       1417.44        50.48 o                         
  -9   3  11        483.13        438.39        37.44 o                         
  -8   3  11       1530.30       1555.85        46.51 o                         
  -7   3  11        141.62        161.47        19.08 o                         
  -6   3  11       2936.02       3060.02        51.83 o                         
  -5   3  11       2888.41       3072.17        52.16 o                         
  -4   3  11        747.38        705.54        28.56 o                         
  -3   3  11        618.04        646.44        27.17 o                         
  -2   3  11        158.24        155.71        13.81 o                         
  -1   3  11          5.56         -1.59        17.55 o                         
   0   3  11        449.85        440.76        24.02 o                         
   1   3  11        497.82        498.48        26.31 o                         
   2   3  11        255.57        243.83        22.89 o                         
   3   3  11         21.47         40.11        13.68 o                         
   4   3  11         64.67         59.65        19.91 o                         
   5   3  11        240.89        249.32        22.13 o                         
   6   3  11          3.10        -35.87        35.87 o                         
  -9   4  11        484.46        486.39        42.83 o                         
  -8   4  11       2489.23       2607.59        57.77 o                         
  -7   4  11       1279.90       1294.22        43.98 o                         
  -6   4  11       3896.38       3974.79        63.91 o                         
  -5   4  11        272.55        259.30        17.13 o                         
  -4   4  11       4432.38       4667.81        64.87 o                         
  -3   4  11       1194.20       1190.84        35.13 o                         
  -2   4  11       4860.26       4972.61        64.79 o                         
  -1   4  11       1906.98       1874.90        43.57 o                         
   0   4  11       2455.46       2568.62        48.86 o                         
   1   4  11       1621.70       1665.99        41.87 o                         
   2   4  11       4847.68       5053.26        69.33 o                         
   3   4  11        563.30        533.77        34.49 o                         
   4   4  11       2602.45       2678.40        57.28 o                         
   5   4  11        820.34        929.49        44.93 o                         
  -8   5  11        143.26        143.78        25.11 o                         
  -7   5  11       1313.72       1348.22        48.89 o                         
  -6   5  11         98.34        111.55        17.32 o                         
  -5   5  11        972.33       1024.68        38.08 o                         
  -4   5  11        291.08        315.15        26.40 o                         
  -3   5  11        480.74        517.02        29.62 o                         
  -2   5  11        211.29        217.33        18.02 o                         
  -1   5  11        506.91        563.70        29.75 o                         
   0   5  11         19.83         11.92        23.08 o                         
   1   5  11        179.76        205.53        18.35 o                         
   2   5  11         44.54         58.46        17.49 o                         
   3   5  11       1262.45       1367.39        49.48 o                         
   4   5  11          0.22         -2.35        35.84 o                         
   5   5  11        133.69        185.98        26.76 o                         
  -7   6  11         39.08         76.71        24.84 o                         
  -6   6  11       3942.89       3280.60        67.78 o                         
  -5   6  11         18.20         55.54        23.91 o                         
  -4   6  11       2411.92       2302.03        53.16 o                         
  -3   6  11         16.39         27.06        25.37 o                         
  -2   6  11       2226.23       2215.35        52.69 o                         
  -1   6  11         37.17         60.08        18.35 o                         
   0   6  11       3830.21       3569.53        65.99 o                         
   1   6  11         17.64        -27.56        37.26 o                         
   2   6  11       2457.53       2457.44        63.14 o                         
   3   6  11         17.97         43.39        36.46 o                         
  -5   7  11        980.74       1084.33        48.02 o                         
  -4   7  11          8.56        -30.70        36.33 o                         
  -3   7  11        331.35        362.86        28.39 o                         
  -2   7  11        139.69        128.18        26.96 o                         
  -1   7  11        153.29        149.02        27.43 o                         
   0   7  11         12.62        -12.85        38.32 o                         
   1   7  11        188.84        186.42        28.09 o                         
 -10   0  12          0.41         35.67        28.09 o                         
  -8   0  12         84.99        102.91        16.79 o                         
  -6   0  12        321.91        376.25        25.28 o                         
  -4   0  12        415.58        419.08        23.02 o                         
  -2   0  12        238.02        235.06        20.50 o                         
   0   0  12       3372.52       3598.81        53.41 o                         
   2   0  12        524.38        538.47        28.79 o                         
   4   0  12       1366.21       1298.64        41.80 o                         
   6   0  12        907.38        895.59        44.57 o                         
 -10   1  12        209.17        231.03        22.92 o                         
  -9   1  12       5126.46       5176.80        76.69 o                         
  -8   1  12       1162.73       1117.65        39.97 o                         
  -7   1  12       4558.29       4843.97        66.66 o                         
  -6   1  12        101.56        111.75        14.24 o                         
  -5   1  12       5631.01       5717.51        68.28 o                         
  -4   1  12        396.80        434.35        25.08 o                         
  -3   1  12       5195.57       5207.19        63.35 o                         
  -2   1  12        509.91        512.74        25.48 o                         
  -1   1  12       5976.96       5955.05        66.84 o                         
   0   1  12       1780.09       1785.41        40.85 o                         
   1   1  12       6441.89       6260.00        71.58 o                         
   2   1  12        664.72        647.10        28.69 o                         
   3   1  12       3506.62       3742.30        59.88 o                         
   4   1  12        536.68        438.44        29.72 o                         
   5   1  12       1618.43       1659.18        49.79 o                         
   6   1  12        234.73        203.02        25.97 o                         
 -10   2  12          0.24          5.80        30.80 o                         
  -9   2  12          9.81         36.10        29.77 o                         
  -8   2  12         72.46         -2.52        28.88 o                         
  -7   2  12        345.82        367.64        30.08 o                         
  -6   2  12         53.68         58.95        13.45 o                         
  -5   2  12        152.56        146.04        15.24 o                         
  -4   2  12        473.08        504.83        25.58 o                         
  -3   2  12         28.33         19.01        19.04 o                         
  -2   2  12        637.14        616.72        27.87 o                         
  -1   2  12         36.67         22.39        18.85 o                         
   0   2  12        534.80        488.62        26.97 o                         
   1   2  12         11.95         18.45        12.78 o                         
   2   2  12       1414.61       1397.49        38.68 o                         
   3   2  12        269.67        231.01        21.13 o                         
   4   2  12        159.14        152.70        20.73 o                         
   5   2  12        389.99        423.26        38.56 o                         
   6   2  12        332.73        390.45        38.03 o                         
  -9   3  12       1664.15       1599.62        51.68 o                         
  -8   3  12       1419.20       1425.61        47.96 o                         
  -7   3  12       1399.33       1397.99        44.58 o                         
  -6   3  12       2792.18       2622.22        54.47 o                         
  -5   3  12       4355.49       4603.81        65.46 o                         
  -4   3  12       1823.33       1957.48        44.20 o                         
  -3   3  12       3117.34       3297.82        54.16 o                         
  -2   3  12       1945.96       1988.89        43.74 o                         
  -1   3  12       2279.91       2320.23        46.04 o                         
   0   3  12       2309.69       2340.16        46.50 o                         
   1   3  12       2266.49       2268.08        48.06 o                         
   2   3  12       1383.05       1364.54        42.96 o                         
   3   3  12        837.93        854.57        39.56 o                         
   4   3  12       1104.42       1134.95        44.31 o                         
   5   3  12        993.22       1036.90        49.41 o                         
  -8   4  12        134.65         53.53        27.29 o                         
  -7   4  12         52.19         61.84        20.00 o                         
  -6   4  12        530.04        569.07        34.19 o                         
  -5   4  12        596.55        609.85        34.75 o                         
  -4   4  12         37.61         48.65        18.68 o                         
  -3   4  12        156.30        153.23        15.80 o                         
  -2   4  12         19.68         32.33        14.01 o                         
  -1   4  12        469.20        454.00        28.39 o                         
   0   4  12        318.61        325.93        29.05 o                         
   1   4  12        507.71        513.77        33.00 o                         
   2   4  12         79.05         77.14        19.81 o                         
   3   4  12       1480.03       1546.78        47.70 o                         
   4   4  12        395.59        421.34        39.69 o                         
   5   4  12        419.91        436.35        41.08 o                         
  -7   5  12        564.66        579.47        42.31 o                         
  -6   5  12       2326.50       2368.12        59.59 o                         
  -5   5  12        244.53        248.17        19.68 o                         
  -4   5  12       4047.46       4028.05        66.56 o                         
  -3   5  12        664.29        681.73        34.09 o                         
  -2   5  12       3591.69       3602.39        62.86 o                         
  -1   5  12        238.19        280.00        27.39 o                         
   0   5  12       3214.28       3250.45        60.82 o                         
   1   5  12        235.03        245.68        19.87 o                         
   2   5  12        601.04        582.24        44.49 o                         
   3   5  12       1115.41       1221.69        50.64 o                         
  -6   6  12        222.71        174.13        27.59 o                         
  -5   6  12         16.28          3.38        35.74 o                         
  -4   6  12         41.74         24.28        37.13 o                         
  -3   6  12        157.29        169.98        26.30 o                         
  -2   6  12         24.97         45.31        25.01 o                         
  -1   6  12        296.63        274.37        28.22 o                         
   0   6  12        161.07        118.48        27.69 o                         
   1   6  12        414.31        462.05        41.67 o                         
   2   6  12         39.93         12.98        26.69 o                         
  -9   0  13       1551.51       1735.25        50.85 o                         
  -7   0  13       1813.44       1953.36        49.27 o                         
  -5   0  13       1413.59       1478.05        39.51 o                         
  -3   0  13       1076.53       1118.17        34.57 o                         
  -1   0  13        879.77        894.37        31.08 o                         
   1   0  13       1186.87       1128.75        36.16 o                         
   3   0  13        678.76        599.87        33.40 o                         
   5   0  13        698.08        636.60        41.02 o                         
  -9   1  13        100.73        145.93        22.49 o                         
  -8   1  13       2233.93       2342.72        53.32 o                         
  -7   1  13        118.91        109.67        18.45 o                         
  -6   1  13       2936.06       2924.36        54.88 o                         
  -5   1  13        291.49        293.66        25.80 o                         
  -4   1  13       4624.38       4742.55        65.01 o                         
  -3   1  13        413.66        472.84        25.64 o                         
  -2   1  13       3163.23       3227.28        53.00 o                         
  -1   1  13         51.13         32.92        13.94 o                         
   0   1  13       2704.99       2778.95        51.92 o                         
   1   1  13         11.20         -6.03        21.06 o                         
   2   1  13       2685.08       2312.26        50.02 o                         
   3   1  13         28.87        -25.37        25.37 o                         
   4   1  13       3637.68       3502.25        67.00 o                         
   5   1  13        130.56        159.65        23.38 o                         
  -9   2  13       1059.67       1100.23        46.00 o                         
  -8   2  13        431.43        411.58        37.37 o                         
  -7   2  13       3315.14       3170.50        61.72 o                         
  -6   2  13        236.64        238.73        19.18 o                         
  -5   2  13       2339.77       2361.52        49.02 o                         
  -4   2  13        514.85        590.25        27.86 o                         
  -3   2  13       2012.71       1933.56        44.24 o                         
  -2   2  13         93.96         68.33        14.64 o                         
  -1   2  13        897.13        856.39        31.18 o                         
   0   2  13         17.26         34.11        12.59 o                         
   1   2  13       1018.26        755.33        36.29 o                         
   2   2  13         47.30         49.85        18.88 o                         
   3   2  13        453.28        484.37        34.02 o                         
   4   2  13          4.65        -25.90        31.76 o                         
   5   2  13         36.39         77.30        23.08 o                         
  -9   3  13        554.03        568.33        41.48 o                         
  -8   3  13        707.66        705.69        42.44 o                         
  -7   3  13        160.72        170.91        23.65 o                         
  -6   3  13        313.64        345.63        23.39 o                         
  -5   3  13       1757.34       1729.45        48.47 o                         
  -4   3  13        572.09        614.41        34.29 o                         
  -3   3  13       2756.45       2851.39        53.84 o                         
  -2   3  13       2014.38       2175.43        46.82 o                         
  -1   3  13       1605.69       1514.15        43.99 o                         
   0   3  13       2693.04       2502.16        53.51 o                         
   1   3  13       1541.22       1475.23        44.82 o                         
   2   3  13       1723.55       1870.92        49.00 o                         
   3   3  13        878.25       1070.78        44.37 o                         
   4   3  13       1461.87       1508.59        53.76 o                         
  -8   4  13       1337.10       1406.89        50.61 o                         
  -7   4  13        877.05        872.95        46.82 o                         
  -6   4  13       1222.36       1300.63        50.71 o                         
  -5   4  13        834.36        843.03        40.29 o                         
  -4   4  13       1325.86       1301.87        44.31 o                         
  -3   4  13        370.10        334.61        32.23 o                         
  -2   4  13       1986.96       2075.74        50.53 o                         
  -1   4  13        445.14        419.47        32.80 o                         
   0   4  13        672.29        704.66        36.01 o                         
   1   4  13        155.59        129.67        21.36 o                         
   2   4  13       1140.95       1214.24        49.05 o                         
   3   4  13          3.74        -30.01        34.87 o                         
  -6   5  13         36.88         -1.03        36.80 o                         
  -5   5  13       2024.77       1960.40        59.22 o                         
  -4   5  13        264.31        282.92        27.79 o                         
  -3   5  13       2013.67       2016.47        57.13 o                         
  -2   5  13        503.41        524.56        41.81 o                         
  -1   5  13       3001.41       3119.99        66.62 o                         
   0   5  13        179.31        169.36        26.56 o                         
   1   5  13       2929.96       2893.86        67.61 o                         
   2   5  13         12.31        -36.37        36.37 o                         
  -4   6  13       1102.15       1031.65        50.60 o                         
  -3   6  13          9.87        -38.12        38.12 o                         
  -2   6  13        231.73        262.44        27.96 o                         
  -1   6  13         57.73          1.85        39.05 o                         
   0   6  13        439.89        469.08        30.31 o                         
  -8   0  14       2859.10       3100.31        64.98 o                         
  -6   0  14       5332.59       5456.17        76.68 o                         
  -4   0  14       4827.05       4520.92        66.63 o                         
  -2   0  14       5840.40       6077.32        74.09 o                         
   0   0  14       4867.27       4449.19        67.36 o                         
   2   0  14       2156.23       2354.52        52.99 o                         
   4   0  14       1689.33       1759.42        54.07 o                         
  -9   1  14        180.45        246.04        23.25 o                         
  -8   1  14         45.78         56.50        22.19 o                         
  -7   1  14        120.83        146.43        21.50 o                         
  -6   1  14          5.95          3.88        23.98 o                         
  -5   1  14         22.56         -2.72        22.29 o                         
  -4   1  14          0.15         15.53        15.86 o                         
  -3   1  14         17.35         26.26        20.57 o                         
  -2   1  14         13.72        -22.46        22.46 o                         
  -1   1  14          2.81        -22.49        22.49 o                         
   0   1  14         29.07          4.54        24.91 o                         
   1   1  14        946.35        711.47        35.49 o                         
   2   1  14         52.91         23.32        26.76 o                         
   3   1  14        190.64        196.39        23.75 o                         
   4   1  14         83.09         39.22        34.28 o                         
  -8   2  14       2272.61       2407.86        60.42 o                         
  -7   2  14       1934.57       2025.61        56.03 o                         
  -6   2  14       1727.24       1679.69        48.20 o                         
  -5   2  14        637.08        571.59        34.72 o                         
  -4   2  14       4095.70       3587.24        63.54 o                         
  -3   2  14        799.31        641.37        35.16 o                         
  -2   2  14       3372.27       2847.79        55.69 o                         
  -1   2  14       1628.44       1235.56        42.63 o                         
   0   2  14       1430.25       1203.12        41.47 o                         
   1   2  14       2077.59       1643.37        49.04 o                         
   2   2  14       3725.55       3495.24        67.24 o                         
   3   2  14        858.00        901.84        44.77 o                         
   4   2  14       1226.60       1419.83        51.80 o                         
  -8   3  14         72.83         52.96        23.85 o                         
  -7   3  14        211.66        234.75        24.91 o                         
  -6   3  14         49.72         62.56        23.38 o                         
  -5   3  14        210.80        223.85        22.89 o                         
  -4   3  14         86.35         37.69        20.17 o                         
  -3   3  14          2.28         39.68        18.71 o                         
  -2   3  14         58.26         35.27        28.42 o                         
  -1   3  14          0.14         -7.19        26.86 o                         
   0   3  14         51.02         68.92        20.70 o                         
   1   3  14         14.42         53.26        23.28 o                         
   2   3  14         13.51         28.38        23.91 o                         
   3   3  14        128.58         94.10        26.03 o                         
  -7   4  14       2588.55       2754.80        65.43 o                         
  -6   4  14       1103.90       1161.47        50.74 o                         
  -5   4  14       1066.79       1099.55        52.49 o                         
  -4   4  14        703.24        811.42        44.76 o                         
  -3   4  14       1420.54       1470.15        51.01 o                         
  -2   4  14        899.35        918.74        46.09 o                         
  -1   4  14       1825.07       1816.24        54.34 o                         
   0   4  14       1098.60       1124.13        47.95 o                         
   1   4  14       1569.27       1616.68        54.23 o                         
   2   4  14        726.31        775.69        43.70 o                         
  -5   5  14         58.40         44.78        36.90 o                         
  -4   5  14          2.28         33.05        33.91 o                         
  -3   5  14         22.83         12.02        36.86 o                         
  -2   5  14          0.38         19.44        35.31 o                         
  -1   5  14         34.94        -10.70        37.06 o                         
   0   5  14         31.78         46.77        36.17 o                         
  -7   0  15       1861.23       1960.87        54.50 o                         
  -5   0  15        984.77        946.22        40.69 o                         
  -3   0  15       2760.87       2490.33        54.77 o                         
  -1   0  15       2104.72       1987.29        49.47 o                         
   1   0  15       1402.98       1526.95        48.19 o                         
   3   0  15       1542.08       1637.84        52.94 o                         
  -8   1  15       1586.83       1651.73        54.93 o                         
  -7   1  15        189.92        225.53        23.62 o                         
  -6   1  15       1991.80       2028.72        54.91 o                         
  -5   1  15          2.28        -12.59        23.05 o                         
  -4   1  15       1240.13       1089.74        41.16 o                         
  -3   1  15        403.26        363.31        29.15 o                         
  -2   1  15       1636.93       1292.48        42.27 o                         
  -1   1  15        193.08        110.37        18.25 o                         
   0   1  15       2281.84       1764.23        48.58 o                         
   1   1  15        306.89        224.92        25.64 o                         
   2   1  15        773.71        716.54        43.31 o                         
   3   1  15         58.92         56.34        23.38 o                         
  -7   2  15        234.49        211.56        25.57 o                         
  -6   2  15        411.36        381.46        37.17 o                         
  -5   2  15        820.21        861.57        42.64 o                         
  -4   2  15        221.81        203.35        22.42 o                         
  -3   2  15       1453.03       1134.95        44.62 o                         
  -2   2  15        345.98        218.10        22.99 o                         
  -1   2  15       1701.18       1243.77        44.22 o                         
   0   2  15        288.23        263.48        25.44 o                         
   1   2  15        377.55        398.51        37.57 o                         
   2   2  15        356.69        338.55        27.53 o                         
  -6   3  15       2940.50       3041.68        66.64 o                         
  -5   3  15       2729.80       2816.86        65.01 o                         
  -4   3  15       1064.88       1111.22        47.99 o                         
  -3   3  15        792.54        750.85        42.74 o                         
  -2   3  15        580.25        618.94        40.68 o                         
  -1   3  15        230.99        239.85        25.77 o                         
   0   3  15        638.30        604.31        42.18 o                         
   1   3  15        508.61        499.81        41.51 o                         
  -5   4  15          4.84         33.15        23.71 o                         
  -4   4  15       1316.46       1299.37        51.90 o                         
  -3   4  15        303.52        298.09        28.06 o                         
  -2   4  15       1552.55       1521.29        53.73 o                         
  -1   4  15        561.50        578.94        42.31 o                         
   0   4  15        735.88        735.87        45.13 o                         
  -6   0  16         90.02         89.00        22.85 o                         
  -4   0  16        988.43        963.94        41.75 o                         
  -2   0  16         72.41         60.45        21.83 o                         
   0   0  16         50.00         62.17        21.23 o                         
  -6   1  16         72.24        117.58        23.15 o                         
  -5   1  16       2469.24       2518.26        61.95 o                         
  -4   1  16        100.98        135.60        22.95 o                         
  -3   1  16       2106.02       2002.57        55.51 o                         
  -2   1  16         86.61         93.50        22.32 o                         
  -1   1  16       2557.65       2444.38        59.13 o                         
   0   1  16        697.22        583.12        41.28 o                         
   1   1  16       2679.17       2883.30        65.47 o                         
  -5   2  16          0.22         42.16        31.56 o                         
  -4   2  16         13.05        -21.99        32.95 o                         
  -3   2  16          1.98        -19.24        32.99 o                         
  -2   2  16          5.79        -30.47        32.95 o                         
  -1   2  16         29.18          5.20        33.05 o                         
   0   2  16          0.11         32.52        30.73 o                         
  -4   3  16        783.57        755.17        45.29 o                         
  -3   3  16       1357.93       1373.03        53.00 o                         
  -2   3  16        987.07        981.71        48.84 o                         
  -1   3  16       1403.00       1502.95        53.66 o                         
  -3   0  17       1251.19       1293.74        50.51 o                         
                                                                                
